# Supplementary material for: Efficacy of computational predictions of the functional effect of idiosyncratic pharmacogenetic variants
Source: PeerJ. 2021 Jul 15;9:e11774. doi: 10.7717/peerj.11774 (PMC8286708; doi:10.7717/peerj.11774)
Supplement: Supplemental Information 1 [file peerj-09-11774-s001.csv]

Variant Identifier	Gene	Reference (PubMed Identifier)	Manual Classification (Type A/B)	PharmGKB Evidence Category	PharmGKB Annotation	ADME	GO Annotation 'xenobiotic metabolic process'	Retained by filtering strategy	True Positive (TP) Count	False Positive (FP) Count	True Negative (TN) Count	False Negative (FN) Count
rs1057910	CYP2C9	32423989	A	1A	Dosage			N			1
rs111888148	RYR1	27646467	B	1A	Toxicity/ADR	Y		N			2
rs115545701	CFTR	23891399	A	1A	Efficacy			N			3
rs115232898	DPYD	23588312	A	1A	Toxicity/ADR			Y		1
rs12248560	CYP2C19	24257813	A	1A	Dosage,Efficacy,Toxicity/ADR			N			4
rs1800559	CACNA1S	9199552	B	1A	Toxicity/ADR	Y		N			5
rs1050828	G6PD	22190578	B	1B	Toxicity/ADR			Y	1
rs121434568	EGFR	26490356	A	1B	Efficacy			N			6
rs2228001	XPC	19434073	A	1B	Toxicity/ADR			Y		2
rs3745274	CYP2B6	25611810	A	1B	Dosage			N			7
rs1041983	NAT2	18544910	A	2A	Toxicity/ADR		Y	N			8
rs1045642	ABCB1	25007187	A	2A	Other			N			9
rs1695	GSTP1	23065688	B	2A	Toxicity/ADR		Y	N			10
rs1801133	MTHFR	11710708	A	2A	Dosage,Efficacy,Toxicity/ADR			N			11
rs2032582	ABCB1	20707787	A	2A	Efficacy			N			12
rs2279345	CYP2B6	22471906	A	2A	Metabolism/PK			N			13
rs2359612	VKORC1	20203262	A	2A	Dosage			N			14
rs10306114	PTGS1	22940005	A	2B	Efficacy			N			15
rs1051740	EPHX1	15692831	A	2B	Dosage			N			16
rs1076560	DRD2	23340505	A	2B	Toxicity/ADR			Y		3
rs11598702	NT5C2	22838949	A	2B	Other			N			17
rs1414334	HTR2C	17632216	B	2B	Toxicity/ADR			Y	2
rs1799971	OPRM1	19683391	A	2B	Efficacy			N			18
rs1872328	ACYP2	25665007	B	2B	Toxicity/ADR			Y	3
rs20455	KIF6	20886236	B	2B	Efficacy			N				1
rs264588	TANC1	24974847	B	2B	Toxicity/ADR			Y	4
rs3753380	PTGFR	17467803	A	2B	Efficacy			N			19
rs71647871	CES1	23111421	A	2B	Efficacy			N			20
rs7997012	HTR2A	19590397	A	2B	Efficacy			N			21
rs7270101	ITPA	18616518	B	2B	Toxicity/ADR			Y	5
Supplemental Table 1 – Thirty PharmGKB variants with a known pharmacogenetic mechanism used for scoring classification scheme.
