# Supplementary material for: Efficacy of computational predictions of the functional effect of idiosyncratic pharmacogenetic variants
Source: PeerJ. 2021 Jul 15;9:e11774. doi: 10.7717/peerj.11774 (PMC8286708; doi:10.7717/peerj.11774)
Supplement: Supplemental Information 2 [file peerj-09-11774-s002.csv]

Variantgroup	PharmGKB evidence level	rs_ID	SIFT Score	PolyPhen Score	CADD Phred Score	DANN Sacore	FATHMM Score	GERP++ NR	MutPred Score	MutationAssessor Score	MutationTaster Score	REVEL Score	PhastCons 20way mammalian
pgkb	1A	rs116855232	0.11	0.043	22.2	0.936	2.46	5.39	NA	2.02	0.00463	0.17	0.508
pgkb	1A	rs121908755	0	0.999	29.7	0.997	-5.18	5.06	NA	4.735	1	0.908	1
pgkb	1A	rs115545701	0.19	0.677	24	0.999	-3.45	5.68	NA	0.95	0.86939	0.476	1
pgkb	1A	rs121908752	0	0.999	24.8	0.96	-2.88	5.52	NA	2.785	0.99998	0.903	0.902
pgkb	1A	rs397508537	0.04	0.903	16.39	0.996	-6.82	5.73	0.834	0.81	1	0.733	0.896
pgkb	1A	rs121918594	0	0.994	26.2	0.999	-4.61	3.99	0.881	2.585	0.99988	0.959	0.995
pgkb	1A	rs150212784	0	0.945	25.6	0.999	-2.57	5.69	0.783	2.23	1	0.95	1
pgkb	1A	rs11971167	0	1	34	0.999	-2.85	5.2	NA	1.695	1	0.817	0.926
pgkb	1A	rs193922843	0	1	24.8	0.962	-0.18	4.31	0.924	2.83	1	0.75	0.99
pgkb	1A	rs80282562	0	0.997	34	0.999	-4.53	5.5	0.975	3.03	1	0.966	1
pgkb	1A	rs397508288	0	1	28.6	0.996	-3.87	4.83	0.986	3.88	1	0.991	1
pgkb	1A	rs368505753	0	0.999	33	0.999	-3.08	5.68	NA	3.95	1	0.926	0.992
pgkb	1A	rs193922747	0	0.999	26.9	0.99	-4.95	4.87	0.953	2.93	1	0.947	0.994
pgkb	1A	rs121918592	0.01	0.914	32	0.998	-2.05	4.7	0.866	2.215	0.99943	0.864	0.996
pgkb	1A	rs78769542	0.09	0.998	26.8	1	-2.67	5.69	NA	0.99	1	0.696	0.979
pgkb	1A	rs193922832	0.11	0.992	23.9	0.998	-4.15	4.36	0.756	1.93	0.99999	0.868	0.998
pgkb	1A	rs118192161	0	0.998	32	0.998	-4.87	4.26	0.858	2.98	0.99991	0.959	0.949
pgkb	1A	rs121908753	0.01	0.995	26.7	1	-2.88	5.26	0.887	1.95	1	0.804	0.998
pgkb	1A	rs63749869	0	0.996	28.4	0.986	-2.97	4.71	0.87	3.15	1	0.912	1
pgkb	1A	rs118192175	0	0.997	34	0.999	-3.82	4.63	0.964	2.81	1	0.956	0.996
pgkb	1A	rs118192162	0	0.999	27.2	0.955	-3.12	4.12	0.948	2.89	0.99997	0.942	1
pgkb	1A	rs118192172	0	0.994	35	0.999	-3.86	3.76	NA	2.83	1	0.927	0.979
pgkb	1A	rs193922762	0	0.999	28.8	0.996	-2.25	4.61	0.87	2.545	0.87777	0.76	0.989
pgkb	1A	rs1801268	0	0.999	34	0.995	-3.03	5.46	0.766	2.18	1	0.947	0.993
pgkb	1A	rs193922803	0.01	0.958	34	0.999	-3.88	3.99	0.951	2.645	0.977	0.861	1
pgkb	1A	rs193922816	0	0.996	26.7	0.999	-4.65	3.99	0.952	2.635	0.99997	0.913	0.996
pgkb	1A	rs75541969	0	0.572	31	0.996	-3.51	5.9	NA	2.785	0.99997	0.657	0.991
pgkb	1A	rs111888148	0	0.998	33	0.998	-3.94	4.01	NA	2.785	0.99499	0.93	1
pgkb	1A	rs55886062	0	0.988	31	0.996	-0.89	5.2	NA	2.21	1	0.92	1
pgkb	1A	rs121909020	0	1	33	0.999	-2.92	5.69	NA	3.575	1	0.922	0.995
pgkb	1A	rs202179988	0	1	35	0.999	-2.6	5.69	NA	1.55	1	0.799	0.978
pgkb	1A	rs121918595	0	0.996	25.9	0.972	-5.07	4.57	0.893	2.99	1	0.977	0.999
pgkb	1A	rs78655421	0.01	1	24.9	0.999	-6.83	5.73	NA	2.075	1	0.807	0.583
pgkb	1A	rs193922768	0	0.998	33	0.992	-4.23	4.01	0.879	2.765	0.99548	0.86	0.997
pgkb	1A	rs193922809	0.27	0.994	21.2	0.992	-4.76	3.99	NA	0.91	0.99996	0.85	0.989
pgkb	1A	rs193922753	0	0.996	30	0.985	-4.94	4.26	0.716	2.98	0.99864	0.864	0.915
pgkb	1A	rs4149056	0	0.996	22.9	0.983	0.95	3.62	NA	3.31	0.99999	0.221	0.046
pgkb	1A	rs397508513	0.21	0.882	21.1	0.998	-2.47	5.69	0.84	0.72	1	0.786	1
pgkb	1A	rs74503330	0	0.965	29.2	0.997	-4.58	5.2	0.973	4.735	1	0.91	0.997
pgkb	1A	rs118192163	0	0.996	30	0.998	-3.8	4.63	0.948	2.81	1	0.933	0.994
pgkb	1A	rs193922525	0	1	32	0.998	-5.8	5.63	0.98	4.045	1	0.994	1
pgkb	1A	rs121909005	0	1	27.6	0.998	-5.18	5.06	NA	5.085	1	0.937	1
pgkb	1A	rs144336148	0.35	0.998	25.7	0.999	-4.19	4.01	NA	1.615	0.99826	0.824	0.995
pgkb	1A	rs67376798	0	0.929	29.9	0.995	-3.15	5.82	NA	2.12	1	0.962	0.883
pgkb	1A	rs118192122	0	0.994	26.3	0.999	-4.62	3.99	0.928	2.635	0.99952	0.923	0.992
pgkb	1A	rs1057910	0.02	0.045	20.4	0.957	-0.35	3.78	NA	1.81	0.96671	0.07	0.982
pgkb	1A	rs118192170	0	0.99	24	0.954	-2.97	5.08	0.906	3.415	1	0.953	0.997
pgkb	1A	rs74551128	0	0.987	33	0.994	-3.33	4.85	NA	3.565	1	0.901	0.794
pgkb	1A	rs75527207	0	1	33	0.999	-5.8	5.27	NA	4.255	1	0.99	0.993
pgkb	1A	rs1799853	0.05	0.986	29.1	0.998	-0.44	3.54	NA	2.225	0.00177	0.34	0.002
pgkb	1A	rs118192168	0.08	0.987	25.8	0.977	-4.94	4.57	0.83	0.835	0.99999	0.817	0.997
pgkb	1A	rs118192167	0	0.998	24	0.977	-4.54	4.84	0.907	3.465	1	0.977	1
pgkb	1A	rs397508759	0.01	0.949	26.2	0.999	-2.63	5.5	0.857	1.9	1	0.823	1
pgkb	1A	rs115232898	0.01	0.905	25.7	0.998	-1.53	5.5	NA	0.97	1	0.581	1
pgkb	1A	rs1800559	0	0.998	27.6	0.998	-4.04	5.17	0.832	3.64	1	0.937	0.948
pgkb	1A	rs121908757	0	1	29.5	0.998	-5.18	5.06	0.97	5.085	1	0.988	1
pgkb	1A	rs113993958	0.02	0.988	22.6	0.996	-6.89	5.73	0.888	2.095	1	0.932	0.979
pgkb	1A	rs772226819	0	0.996	34	0.999	-4.99	4.48	NA	5.21	0.99992	0.91	0.998
pgkb	1A	rs112563513	0	0.994	24.9	0.998	-3.81	3.69	0.911	2.62	0.999	0.903	0.99
pgkb	1A	rs193922876	0	0.986	25.6	0.966	-4.89	4.57	0.858	3.06	1	0.975	0.99
pgkb	1A	rs186045772	0	0.999	24.6	0.999	-2.72	5.69	NA	2.065	1	0.804	1
pgkb	1A	rs121909013	0.02	0.998	33	0.999	-5.77	5.27	0.989	3.675	1	0.99	0.997
pgkb	1A	rs77834169	0.01	1	27.8	0.997	-6.81	5.73	0.694	1.38	1	0.737	0.581
pgkb	1A	rs193922818	0	0.994	25.1	0.998	-2.91	4.17	0.946	2.65	0.99958	0.898	0.993
pgkb	1A	rs118192116	0.02	0.952	22.8	0.593	-4.38	4.18	0.808	2.955	0.01039	0.618	0.809
pgkb	1A	rs121918593	0	1	23.8	0.996	-6.36	3.99	NA	2.595	0.99999	0.965	0.992
pgkb	1A	rs1801086	0	1	27	0.998	-2.24	4.5	0.926	2.65	0.99982	0.889	0.872
pgkb	1A	rs2108622	0.01	0.778	26.1	0.997	-0.51	2.78	NA	4.025	0.00152	0.305	0.94
pgkb	1A	rs77932196	0.02	0.999	28.2	0.999	-2.88	5.39	0.959	2.93	1	0.885	0.993
pgkb	1A	rs397508256	0.02	0.978	23.9	0.999	-2.19	5.68	0.831	1.95	1	0.692	1
pgkb	1A	rs118192176	0	0.998	24.1	0.994	-3.85	4.63	0.855	2.67	0.99995	0.896	0.998
pgkb	1A	rs267606723	0	1	32	0.997	-7.27	4.67	0.979	5.06	1	0.988	0.999
pgkb	1A	rs1801266	0	1	34	0.999	-3.63	5.03	NA	2.495	1	0.952	0.977
pgkb	1A	rs193922807	0	0.998	23.2	0.996	-6.32	3.99	0.807	2.635	0.99998	0.905	0.996
pgkb	1A	rs193922770	0.05	0.999	27.9	0.997	-3.77	4.01	0.865	2.095	0.99785	0.831	0.991
pgkb	1A	rs28933397	0	0.996	27.8	0.999	-4.64	3.99	0.9	2.585	1	0.922	0.993
pgkb	1A	rs118192178	0	0.992	23.9	0.994	-2.9	4.17	0.915	2.65	0.99314	0.844	0.995
pgkb	1A	rs193922748	0	0.998	34	0.998	-4.99	4.87	0.958	2.965	0.99999	0.951	1
pgkb	1A	rs193922802	0	0.994	25.5	0.996	-4.02	3.82	NA	2.72	0.99995	0.952	0.986
pgkb	1A	rs193922764	0.04	0.976	27.7	0.977	-4.28	4.18	0.889	2.93	0.97896	0.865	0.937
pgkb	1A	rs193922772	0.01	0.994	34	0.999	-3.84	3.76	NA	2.83	0.99997	0.946	0.991
pgkb	1A	rs28933396	0	0.994	24.3	0.997	-5.76	3.99	0.937	2.57	0.99998	0.944	1
pgkb	1A	rs193922878	0.01	0.99	26.6	0.968	-5.44	4.57	0.88	2.15	1	0.882	0.996
pgkb	1A	rs397508442	0	0.981	35	0.999	-2.57	5.85	0.908	4.095	1	0.949	0.397
pgkb	1A	rs118192124	0	0.996	32	0.996	-5.09	3.99	0.828	2.635	0.96594	0.828	0.996
pgkb	1A	rs118192177	0	0.999	25	0.992	-3.69	4.59	0.892	2.47	0.99999	0.968	0.939
pgkb	1A	rs121909041	0.16	0.142	16.62	0.956	-3.31	5.2	0.698	1.94	1	0.555	0.896
pgkb	1A	rs141033578	0	0.918	29.5	0.993	-2.81	5.4	0.857	4.055	1	0.888	1
pgkb	1B	rs3745274	0.37	0.003	0.001	0.689	-0.41	4.48	NA	0.095	1	0.066	0.014
pgkb	1B	rs1050828	0.01	0.202	27.2	0.999	-6.26	5.25	NA	3.365	2.74E-07	0.826	0.937
pgkb	1B	rs121434568	0	0.999	33	0.996	-2.82	5.71	0.888	3.355	1	0.965	1
pgkb	1B	rs2228001	1	0	12.01	0.902	1.93	5.39	NA	-2.455	1	0.095	0.998
pgkb	2A	rs2032582	1	0	9.437	0.332	NA	5.67	NA	-1.02	0.99914	0.277	0.985
pgkb	2A	rs2279343	1	0	0.001	0.128	-0.15	4.45	NA	-2.865	1	0.156	0.006
pgkb	2A	rs5219	0.17	0	0.132	0.915	-2.18	4.3	NA	NA	1	0.168	0.808
pgkb	2B	rs1800497	1	0	0.812	0.174	-0.17	4.42	NA	0.93	1	0.059	0.097
pgkb	2B	rs25487	0.6	0	9.117	0.127	2.81	5.16	NA	NA	0.99911	0.072	0.976
pgkb	2B	rs20455	0.76	0	0.114	0.299	-0.39	4.56	NA	-0.805	1	0.227	0
pgkb	2B	rs3212986	1	0	0.008	0.528	3.03	4.82	NA	-1.59	1	0.028	0.002
pgkb	2B	rs4880	0.93	0	1.894	0.816	2.8	4.9	NA	NA	1	0.048	0.004
pgkb	2B	rs1902023	0.94	0	0.002	0.212	NA	2.58	NA	-1.46	1	0.05	0
pgkb	2B	rs396991	0.08	0	0.002	0.38	2.76	5.03	NA	0.16	1	0.064	0
pgkb	2B	rs2234922	1	0	0.002	0.486	3.9	5.83	NA	NA	1	0.028	0.001
pgkb	2A	rs1695	1	0.001	0.001	0.324	3.96	5.31	NA	-0.095	NA	0.013	0.009
pgkb	2B	rs1801019	0.18	0.001	1.261	0.541	-0.06	5.65	0.48	1.72	0.00455	0.131	0.015
pgkb	2B	rs61750900	0.31	0.001	0.084	0.624	0.28	2.63	0.344	-0.82	1	0.013	0
pgkb	2B	rs1801274	0.32	0.005	0.002	0.26	2.69	2.65	0.323	1.175	1	0.044	0
pgkb	2A	rs7900194	0.57	0.006	7.882	0.84	-0.47	3.54	NA	1.82	1	0.079	0.001
pgkb	2A	rs2231142	0.63	0.01	11.02	0.887	1.16	5.37	0.443	-0.27	0.94147	0.057	1
pgkb	2B	rs16969968	0.16	0.011	15.07	0.979	-0.43	4.79	NA	2.305	0.00015	0.157	0.039
pgkb	2B	rs1127354	0.06	0.015	25.1	0.989	NA	5.64	NA	1.39	1.36E-06	0.312	1
pgkb	2B	rs6065	0.16	0.022	2.224	0.857	0.37	4.81	NA	1.29	1	0.041	0.004
pgkb	2A	rs1042713	0.17	0.031	8.198	0.978	-0.17	4.67	NA	0.895	1	0.079	0.729
pgkb	2B	rs1042522	0.57	0.045	0.355	0.57	-5.23	1.87	NA	1.355	1	0.368	0.001
pgkb	2A	rs4680	0.07	0.11	11.38	0.978	-0.71	5.33	NA	2.02	0.99993	0.249	0.92
pgkb	2A	rs10509681	0.07	0.117	0.532	0.95	NA	3.96	NA	2.6	1	0.054	0.011
pgkb	2B	rs1799971	0.05	0.138	24.1	0.998	2.16	5.75	NA	0.695	0.00305	0.104	0.998
pgkb	2B	rs1056892	0.07	0.206	18.99	0.987	2.87	4.8	NA	1.805	0.89796	0.084	0.982
pgkb	2A	rs1800566	0	0.24	32	0.997	3.11	5.41	NA	1.66	1.62E-09	0.366	1
pgkb	2B	rs1751034	0.04	0.457	24.1	0.999	-3.34	6.16	0.676	0.57	4.03E-06	0.462	1
pgkb	2A	rs28371686	0	0.56	23.9	0.988	2.69	3.67	0.261	4.19	0.99616	0.081	0.681
pgkb	2B	rs4961	0.01	0.606	24.8	0.999	2.13	5.55	0.241	1.935	1	0.132	0.913
pgkb	2A	rs4148323	0.05	0.625	23.7	0.997	0.09	6.07	NA	1.39	0.59881	0.139	0.951
pgkb	2B	rs2011425	0.03	0.629	16.08	0.936	0.04	4.16	0.437	2.225	0.99927	0.133	0.012
pgkb	2B	rs1933437	0.01	0.69	23.8	0.995	-1.23	5.63	NA	0.895	0.50887	0.264	0.613
pgkb	2A	rs6025	0	0.897	NA	NA	NA	5.71	NA	NA	NA	NA	0.984
pgkb	2A	rs2228570	0	0.928	26.1	0.986	-3.26	5.58	0.977	NA	0.99999	0.697	1
pgkb	2A	rs1801133	0	0.941	25	0.999	-4.03	5.08	NA	2.965	8.64E-08	0.842	0.53
pgkb	2B	rs738409	0	0.944	22.6	0.993	-1.41	5.7	NA	3.045	0.00029	0.339	0.445
pgkb	2A	rs61742245	0	0.971	25.1	0.992	-4.65	4.63	NA	2.375	0.00015	0.648	0.648
pgkb	2A	rs113993959	0	0.973	31	0.999	-2.97	5.06	0.87	2.71	0.99996	0.792	1
pgkb	2B	rs112445441	0.02	0.98	32	0.998	-1.77	5.68	0.71	4.065	1	0.906	1
pgkb	2B	rs1051740	0.02	0.986	29.6	0.999	3.7	5.58	NA	1.92	9.70E-07	0.459	0.997
pgkb	2B	rs71647871	0	0.986	23.9	0.992	2.45	4.05	NA	3.23	0.99991	0.24	0.054
pgkb	2A	rs1799930	0.03	0.989	25.5	0.999	4.43	2.51	NA	3.08	0.00156	0.169	0.011
pgkb	2A	rs56165452	0	0.99	25	0.992	-0.37	3.78	0.397	2.865	0.67876	0.227	0.978
pgkb	2B	rs1801394	0	0.99	23.3	0.993	-1.04	5.69	NA	2.29	0.99733	0.389	0.996
pgkb	2A	rs28399499	0	0.995	25.1	0.98	-0.78	4.3	NA	3.865	0.99798	0.73	0.949
pgkb	2A	rs121434569	0	1	34	0.999	0.24	5.92	0.912	-0.025	1	0.529	0.986
pgkb	2A	rs7412	0	1	30	0.999	-0.89	5.09	NA	2.28	0.93036	0.588	0.965
pgkb	2A	rs77010898	0	1	33	0.991	-2.68	5.29	NA	1.325	1	0.782	1
pgkb	3	rs701829	1	0	0.001	0.332	NA	3.87	NA	NA	1	0.117	0.212
pgkb	3	rs4646487	0.01	0.773	25.2	0.998	-0.37	5.21	NA	2.08	1	0.124	0.361
pgkb	3	rs17885382	0.15	0.025	18.35	0.994	NA	3.52	NA	1.9	0.99976	0.132	0.006
pgkb	3	rs6318	0.28	0	NA	NA	NA	4.57	NA	NA	NA	NA	0.635
pgkb	3	rs846664	0.7	0	0.001	0.089	1.19	4.45	NA	-0.345	1	0.026	0
pgkb	3	rs118204423	0	0.983	33	0.996	-3.91	3.76	0.886	2.83	0.99999	0.926	0.996
pgkb	3	rs9370867	1	0	0.02	0.638	-1.55	5.65	NA	-0.035	1	0.135	0.179
pgkb	3	rs1131882	0.01	0.007	10.31	0.873	1.11	5.16	NA	NA	0.00077	NA	0.271
pgkb	3	rs117986340	0	1	27	0.996	-3.93	6.03	NA	1.87	0.99999	0.461	1
pgkb	3	rs237025	1	0	0.001	0.312	1.53	0.235	NA	NA	2.04E-07	0.079	0.005
pgkb	3	rs2073618	1	0	15.99	0.91	-0.58	5.26	NA	-1.87	1	0.155	0.11
pgkb	3	rs780668	0	0.358	29.1	0.998	0.33	5.53	NA	3.085	6.06E-10	0.286	0.992
pgkb	3	rs2298771	0.43	0	12.04	0.796	-3.9	5.3	NA	-0.49	1	0.272	0.996
pgkb	3	rs61886492	1	0	8.609	0.306	1.18	3.55	NA	-2.335	0.99996	0.099	0.993
pgkb	3	rs2075252	1	0	16.49	0.335	-2.83	5.55	NA	-2.34	0.98295	0.354	0.219
pgkb	3	rs1136201	0.75	0.108	13.7	0.942	-1.01	4.97	NA	1.15	0.03033	0.209	0.823
pgkb	3	rs351855	0.2	0.7	24.8	0.999	-1.67	4.29	NA	1.5	0.01773	0.519	0.845
pgkb	3	rs3775291	0	0.998	23.5	0.997	-1.23	5.78	0.51	3.445	1	0.654	0.336
pgkb	3	rs822442	0.92	0.01	2.976	0.683	-2.46	5.66	NA	1.355	1	0.118	0.023
pgkb	3	rs12233719	0.5	0.012	0.002	0.158	0.05	2.54	0.368	0.755	1	0.056	0
pgkb	3	rs1805094	0.22	0.837	6.677	0.923	0.41	5.33	NA	1.405	0.99878	0.119	0.689
pgkb	3	rs3219484	0.1	0.01	17.52	0.972	1.96	4.52	NA	1.35	0.94591	0.073	0.394
pgkb	3	rs10305420	0.19	0	17.23	0.946	0.79	3.68	NA	0.805	1	0.05	0.719
pgkb	3	rs179008	0.25	0	0.003	0.936	0.86	5.72	NA	0.665	1	0.036	0.936
pgkb	3	rs1805034	0.88	0.006	13.51	0.195	-0.37	4.99	NA	-0.815	0.99989	0.047	0.924
pgkb	3	rs6923761	0.31	0.009	8.216	0.84	1.29	4.95	NA	0.14	0.99986	0.052	0.36
pgkb	3	rs628031	0.53	0	0.003	0.439	-0.63	5.08	0.443	-1.51	1	0.037	0.002
pgkb	3	rs35303484	0.45	0.217	0.003	0.414	5.14	3.1	NA	1.25	0.99984	0.087	0.776
pgkb	3	rs4149117	0.01	0.02	25.7	0.996	0.29	3.99	0.773	2.1	0.99638	0.34	0.885
pgkb	3	rs12721655	0	0.935	25.1	0.998	-0.6	3.8	NA	2.84	0.99998	0.288	1
pgkb	3	rs55754655	1	0	1.889	0.185	1.31	5.35	NA	-1.495	0.99991	0.121	0.596
pgkb	3	rs1042151	1	0	0.001	0.214	8.32	3.49	NA	-2.6	1	0.389	0.003
pgkb	3	rs1799807	0	0.682	23.7	0.997	-0.35	5.84	NA	1.95	1	0.56	0.812
pgkb	3	rs1799782	0.02	0.999	32	0.999	3.83	4.73	NA	2.39	3.03E-05	0.198	0.997
pgkb	3	rs2266780	0.06	0.859	23.9	0.998	0.02	4.73	NA	1.28	9.16E-05	0.216	0.981
pgkb	3	rs1650697	1	0	0.001	0.494	-2.04	3.71	NA	-1.1	0.99991	0.242	0
pgkb	3	rs1061622	0.3	0	6.341	0.836	0.18	4.15	NA	0.3	1	0.044	0.971
pgkb	3	rs9263726	0.2	0	0.096	0.919	2.77	2.44	NA	NA	1	0.05	0
pgkb	3	rs2236225	0.08	0.026	23.1	0.997	1.98	5.87	NA	0.725	0.02939	0.118	0.995
pgkb	3	rs1047626	1	0	0.002	0.545	2.1	4.66	0.182	1.59	1	0.006	0.024
pgkb	3	rs307821	0.65	0	3.268	0.393	-0.86	4.41	NA	0.205	1	0.068	0.001
pgkb	3	rs1803274	0.13	0.012	23	0.996	-0.18	5.03	NA	2.455	0.93317	0.136	0.996
pgkb	3	rs4459610	NA	0	5.004	0.745	NA	4.19	NA	NA	1	NA	0
pgkb	3	rs1801160	0.1	0.901	25.9	0.999	-0.75	5.55	NA	1.71	1	0.297	0.806
pgkb	3	rs669	0.34	0.02	0.343	0.739	1.21	5.08	NA	1.15	1	0.038	0.685
pgkb	3	rs1367117	0.01	0.01	23	0.998	1	4.86	NA	1.63	0.81437	0.093	0.997
pgkb	3	rs6759892	1	0	0.001	0.596	1.61	4.58	NA	-0.595	1	0.069	0
pgkb	3	rs121909011	0	1	27.9	0.998	-2.56	5.39	NA	2.075	0.99998	0.816	0.855
pgkb	3	rs1138272	0.14	0.099	13.65	0.979	3.7	5.3	NA	2.105	NA	0.086	0.502
pgkb	3	rs1799793	0	0.428	33	0.995	-0.17	5.15	0.5	2.8	1	0.576	0.88
pgkb	3	rs3130100	1	0	0.001	0.582	3.67	3.88	NA	-1.39	0.99999	0.051	0.916
pgkb	3	rs7118900	0.06	0.246	4.794	0.919	-1.63	4.44	NA	1.025	0.99671	0.212	0.001
pgkb	3	rs17655	0	0.709	24.4	0.988	3.27	4.96	NA	1.975	0.00374	0.172	0.001
pgkb	3	rs16947	0.35	0.007	NA	NA	NA	4.45	NA	NA	NA	NA	0.48
pgkb	3	rs714368	0.65	0	0.001	0.191	-1.58	4.63	NA	-0.55	1	0.2	0.002
pgkb	3	rs2515641	0.01	0.991	NA	NA	NA	5.23	0.797	NA	NA	0.475	0.995
pgkb	3	rs2372536	0.11	0.006	21.7	0.986	-1.45	5.87	NA	1.055	1.60E-09	0.321	0.996
pgkb	3	rs7543016	0.83	0	6.7	0.933	-0.75	4.8	0.362	NA	1	0.056	0
pgkb	3	rs79206939	0.52	0.02	14.9	0.855	-1.11	5.46	NA	1.155	0.99974	0.145	0.975
pgkb	3	rs1061781	0.02	0.997	22.6	0.975	1.29	5.46	0.477	3.165	1	0.295	0.985
pgkb	3	rs428785	0.25	0	9.706	0.857	0.02	3.96	NA	1.24	1	0.04	0
pgkb	3	rs7200749	0.24	0.009	11.89	0.998	-4.45	5.92	NA	NA	0.46757	0.601	1
pgkb	3	rs1979277	0.04	0	12.99	0.979	NA	5.37	NA	1.995	1	0.051	0.036
pgkb	3	rs662	0.75	0	0.003	0.495	0.9	5.04	NA	-0.64	1	0.024	0.002
pgkb	3	rs1804645	0.04	0.118	22	0.988	4.45	5.14	NA	1.61	0.99995	0.11	0.949
pgkb	3	rs11572080	0	0.98	29.2	0.918	NA	4.64	0.578	3.915	0.95064	0.183	0.949
pgkb	3	rs5370	0.06	0.071	7.712	0.971	-1.87	5.93	NA	1.32	0.99843	0.164	0.026
pgkb	3	rs5985	1	0	0.547	0.361	-2.06	4.64	NA	-1.7	1	0.216	0
pgkb	3	rs61734430	0	0.12	11.7	0.925	NA	3.21	NA	NA	1	0.185	0.46
pgkb	3	rs28898617	0.46	0.001	0.003	0.729	0.34	4.46	NA	0.905	1	0.045	0.003
pgkb	3	rs2229437	0.02	0.009	22.8	0.993	2.4	5.27	NA	2.485	0.00205	0.124	0.998
pgkb	3	rs2227310	0.65	0	6.989	0.502	NA	5.85	NA	NA	0.99998	0.146	0.984
pgkb	3	rs2073724	0.1	0.521	13.34	0.986	1.96	5.49	NA	2.14	1	0.043	0.002
pgkb	3	rs3745009	0.11	0.024	23.1	0.994	0.72	5.14	NA	2.135	0.49513	0.062	0.66
pgkb	3	rs8192709	0.03	0.265	17.44	0.981	-0.62	3.1	NA	NA	1	0.208	0
pgkb	3	rs3792269	0.43	0	NA	NA	NA	NA	NA	NA	NA	NA	NA
pgkb	3	rs11150606	0.31	0.028	22.5	0.998	-1.44	5.97	NA	-0.19	0.84953	0.193	0.991
pgkb	3	rs56022120	0.06	0.505	15.26	0.997	1.49	4.59	NA	1.845	1	0.068	0.003
pgkb	3	rs6314	0.23	0.034	0.047	0.885	0.48	5.73	NA	0.55	1	0.074	0.075
pgkb	3	rs1021737	0	0.206	14.37	0.879	-0.65	4.79	NA	0.695	1	0.12	0.011
pgkb	3	rs2306283	0.33	0.003	0.002	0.462	1.12	3.52	NA	0.6	1	0.023	0
pgkb	3	rs1071816	0.13	0	8.641	0.54	NA	3.2	NA	0.205	1	0.134	0
pgkb	3	rs3087374	0.06	0.365	21.1	0.987	-4	5.95	NA	1.1	2.52E-15	0.358	0.998
pgkb	3	rs2241883	0.34	0.001	6.888	0.864	2.61	5.5	NA	2.13	1	0.066	1
pgkb	3	rs3731722	0.25	0	0.001	0.222	0.05	5.51	NA	-0.085	1	0.08	0
pgkb	3	rs699	1	0	0.001	0.472	-2.16	5.1	NA	-1.735	1	0.157	0
pgkb	3	rs1042597	0	0.116	7.361	0.843	-0.21	3.96	NA	0.45	1	0.034	0
pgkb	3	rs676210	0	0.999	27.1	0.999	5.21	5.22	NA	2.785	1.75E-09	0.373	1
pgkb	3	rs2227956	0.1	0.052	10.97	0.925	5.45	5.55	NA	0.93	1	0.078	0.979
pgkb	3	rs1799972	0.2	0.217	15.5	0.926	2.28	5.61	NA	NA	1	0.092	0.007
pgkb	3	rs143690364	0.03	0.932	24.7	0.998	-0.53	2.72	NA	3.02	0.72246	0.398	0.003
pgkb	3	rs28371706	0.15	0.096	0.002	0.813	-0.34	3.46	NA	-0.07	1	0.092	0
pgkb	3	rs11739136	0.66	0.012	22.3	0.995	2.84	5.7	NA	0.68	1.05E-14	0.053	0.997
pgkb	3	rs7439366	0.35	0	4.484	0.677	0.28	2.68	NA	NA	0.99986	0.066	0.001
pgkb	3	rs4986790	0.15	0.033	6.513	0.944	2.03	5.78	NA	2.415	7.58E-10	0.079	0.002
pgkb	3	rs734644	0.47	0.087	13.38	0.849	2.95	5.54	0.453	1.265	0.00127	0.065	0.995
pgkb	3	rs3787429	NA	0	11.8	0.626	NA	4.61	NA	NA	0.00018	NA	0.067
pgkb	3	rs671	0	0.874	35	0.999	-1.13	6.05	NA	1.275	1.52E-07	0.603	0.952
pgkb	3	rs1799931	0.45	0.074	0.002	0.288	4.8	2.55	NA	0.46	1	0.022	0.062
pgkb	3	rs12721627	0	0.023	25	0.986	-0.25	4.32	NA	1.895	0.99581	0.122	0.88
pgkb	3	rs9282861	0.03	0.056	23.9	0.993	-1.62	2.18	NA	1.85	0.99826	0.337	0.443
pgkb	3	rs6166	0.77	0	2.784	0.182	-0.48	5.1	NA	NA	1	0.033	0.988
pgkb	3	rs397508453	0.02	0.946	33	0.999	-4.42	5.86	0.959	3.565	1	0.95	0.966
pgkb	3	rs56040400	0.54	0.054	0.002	0.679	1.43	5.43	NA	1.7	1	0.034	0
pgkb	3	rs1801265	0.41	0	NA	NA	NA	5.84	NA	NA	NA	NA	0.981
pgkb	3	rs130072	0.03	0.998	24.7	0.999	3.26	5.07	NA	2.16	0.65852	0.083	0.781
pgkb	3	rs1044396	0.58	0.209	0.002	0.847	-2.02	4.72	0.429	1.175	1	0.289	0
pgkb	3	rs316019	0	0.37	12.67	0.93	0.67	5.31	NA	2.4	1	0.143	0.056
pgkb	3	rs6280	1	0	3.761	0.822	-0.56	5	NA	NA	1	0.033	0.392
pgkb	3	rs2297595	0	0.997	24.5	0.995	-0.58	5.26	NA	2.28	8.82E-09	0.523	1
pgkb	3	rs2238472	0.18	0.007	23	0.975	-2.69	5.09	NA	1.06	0.0361	0.192	0.27
pgkb	3	rs1801253	1	0	0.144	0.662	1.43	3.81	NA	NA	0.9995	0.07	0.989
pgkb	3	rs1870377	0.16	0.011	0.421	0.734	-1.02	5.67	NA	1.625	1	0.17	0.01
pgkb	3	rs2273697	0.15	0.031	2.478	0.759	-2.76	5.48	NA	0.245	0.99985	0.234	0.657
pgkb	3	rs11572076	0.05	0	1.567	0.324	NA	4.04	NA	NA	1	0.077	0.001
pgkb	3	rs2306168	0.76	0	6.5	0.091	1.05	4.22	NA	-2.18	1	0.022	0.013
pgkb	3	rs1126442	NA	0	NA	NA	NA	NA	NA	NA	NA	NA	NA
pgkb	3	rs462779	0.88	0	6.577	0.102	5.02	5.32	NA	-1.355	1	0.05	0.417
pgkb	3	rs2227983	0.44	0	0.047	0.59	1.63	6.07	NA	0.23	1	0.005	0.247
pgkb	3	rs35112940	0.23	0.02	6.842	0.791	1.02	3.7	NA	1.54	1	0.052	0
pgkb	3	rs1048943	0.35	0.219	21.9	0.988	-0.44	5.61	NA	2.12	1.86E-06	0.18	0.036
pgkb	3	rs1143684	1	0	9.9	0.187	3.34	5.63	NA	-3.06	0.99965	0.139	0.926
pgkb	3	rs12208357	0	0.975	27.6	0.999	-0.74	5.5	NA	2.6	0.99982	0.277	0.799
pgkb	3	rs1801282	0.05	0	20.6	0.977	-2.99	6.02	NA	0.695	0.9588	0.238	0.879
pgkb	3	rs1105879	0.02	0.103	7.318	0.949	0.26	5.31	NA	1.745	0.99875	0.023	0.009
pgkb	3	rs1051266	0.35	0	0.025	0.498	-1.39	3.85	NA	-1.445	1	0.192	0.106
pgkb	3	rs17183814	0.61	0.007	10.94	0.964	-4.02	5.55	NA	1.84	0.84561	0.33	1
pgkb	3	rs4994	1	0	1.055	0.445	1.48	4.42	NA	-2.945	1	0.116	0.956
pgkb	3	rs11692021	0.28	0	0.001	0.515	3.39	4.16	NA	0.375	1	0.102	0.002
pgkb	3	rs2229774	0.11	0.037	22.3	0.995	NA	4.53	NA	1.39	0.09509	0.276	0.982
pgkb	3	rs4986910	0.03	0.149	21.9	0.99	-0.33	4.47	NA	3.145	0.99999	0.471	0.998
pgkb	3	rs17863778	0.04	0.003	13.14	0.785	0.18	4.51	0.394	0.47	1	0.062	0.423
pgkb	3	rs1142345	0	0.998	28.3	0.998	-0.21	5.92	NA	3.59	2.05E-07	0.703	0.965
pgkb	3	rs4673	0.28	0.999	11.69	0.994	NA	4.55	NA	NA	0.04624	NA	0.892
pgkb	3	rs3192723	1	0	11.41	0.427	2.85	5.18	NA	-0.85	0.99888	0.027	0.997
pgkb	3	rs10774053	0.67	0	2.098	0.435	-3.46	2.99	NA	1.1	1	0.17	0
pgkb	3	rs2066844	0.01	0.72	24.1	0.999	-0.62	5.74	NA	2.63	1	0.241	0.472
pgkb	3	rs1736557	0.12	0.006	4.624	0.872	0.58	4.61	NA	0.595	1	0.049	0.77
pgkb	3	rs1176744	1	0	0.604	0.262	-1.05	5.61	NA	-3.235	0.9993	0.247	0.723
pgkb	3	rs540825	0.55	0	2.909	0.09	-0.55	5.4	NA	NA	1	0.113	0.009
pgkb	3	rs28371759	0.26	0.003	12.24	0.936	-0.35	4.41	NA	2.08	1	0.134	0.974
pgkb	3	rs13266634	0.08	0	23.2	0.983	-0.14	5.15	NA	1.7	0.99999	0.12	0.769
pgkb	3	rs12487736	1	0.007	11.95	0.812	NA	4.59	NA	NA	0.02258	0.088	0.413
pgkb	3	rs2227291	0.05	0.7	26.7	0.998	-3.97	5.64	NA	1.405	1.63E-06	0.592	0.998
pgkb	3	rs1801058	0.13	0	0.016	0.396	1.86	4.73	NA	NA	1	0.078	0.006
pgkb	3	rs2274567	0.28	0.979	9.915	0.268	-0.03	4.34	NA	1.245	1	0.14	0.005
pgkb	3	rs557881	0.52	0	0.026	0.508	-0.62	5.63	NA	NA	1	0.057	0
pgkb	3	rs1801252	0.79	0	0.001	0.116	-0.27	4.41	NA	-0.345	1	0.04	0.063
pgkb	3	rs2242046	0.15	0.009	8.282	0.962	4.68	5.19	NA	0.445	1	0.008	0.012
pgkb	3	rs112561475	1	0.003	0.002	0.4	0.62	2.43	NA	-1.175	1	0.084	0.133
pgkb	3	rs9274407	0.07	0.372	0.037	0.848	3.44	4.13	0.256	2.725	1	0.116	0.008
pgkb	3	rs1801131	0.15	0.065	19.89	0.986	-0.78	4.74	NA	1.45	1.65E-06	0.197	0.914
pgkb	3	rs1801262	0.78	0	5.076	0.657	-3.57	5.37	NA	-0.69	1	0.197	0.997
pgkb	3	rs861539	0.17	0.19	10.54	0.996	1.05	4.78	NA	1.175	1	0.031	0.001
pgkb	3	rs2292954	0.15	0.009	14.07	0.978	-3.48	5.42	NA	-0.36	0.99584	0.286	0.982
pgkb	3	rs11125	0.01	0.926	23.4	0.995	3.39	6.02	NA	2.48	0.99948	0.13	0.78
pgkb	3	rs699664	0.61	0.001	0.94	0.602	-3	5.64	NA	-0.145	1	0.183	0.01
pgkb	3	rs3828743	0.2	0.003	1.43	0.976	1.51	3.94	NA	2.085	0.99999	0.124	0
pgkb	3	rs3810651	0.18	0.001	NA	NA	NA	4.59	NA	NA	NA	NA	0.017
pgkb	3	rs6912029	0	0.398	5.374	0.639	NA	5.69	NA	NA	0.99854	NA	0.002
pgkb	3	rs1208	1	0.001	0.008	0.237	4.7	2.71	NA	NA	1	0.041	0.455
pgkb	3	rs1805087	0.2	0.21	23.5	0.985	-0.62	5.99	NA	1.495	0.00013	0.34	1
pgkb	3	rs2250242	1	0	0.055	0.091	2.52	5.32	NA	-1.61	1	0.022	0.003
pgkb	3	rs324420	0.18	0.027	21.5	0.59	0.61	5.17	NA	1.295	1	0.061	0.965
pgkb	3	rs1800471	0.22	0.141	26.3	0.975	1.6	3.88	NA	1.2	1	0.067	0.775
pgkb	3	rs45511401	0	0.998	26.2	0.997	-3.98	4.77	NA	4.545	1	0.783	0.262
pgkb	3	rs1402467	0.43	0	0.014	0.603	5.01	4.88	NA	-0.55	1	0.068	0.328
pgkb	3	rs10490924	0	0.957	12.64	0.955	1.14	1.97	NA	NA	1	0.061	0.007
pgkb	3	rs34130495	0	1	26.9	0.998	-2.4	5.08	NA	2.9	1	0.637	0.014
pgkb	3	rs6755571	0.63	0.158	0.045	0.741	0.27	4.16	NA	1.72	1	0.017	0.016
pgkb	3	rs2228171	0.75	0	0.003	0.549	-3.76	6.17	0.327	-0.455	1	0.229	0
pgkb	3	rs17602729	0.13	0	20.6	0.956	1.02	4.91	NA	NA	1	0.027	1
pgkb	3	rs17109924	0.38	0.074	12.03	0.93	-1.11	5.85	NA	1.015	0.86403	0.152	0.995
pgkb	3	rs61361928	0	1	22.6	0.994	-1.94	2.54	NA	4.575	0.99875	0.507	0.211
pgkb	3	rs1130609	0.02	0	12.69	0.93	-4.56	4.41	0.406	NA	1	0.163	0
pgkb	3	rs800292	1	0	0.04	0.087	-0.09	5.12	NA	-2.885	1	0.137	0.028
pgkb	3	rs3814995	0.06	0.982	23	0.997	-0.19	5.92	0.657	2.015	6.03E-06	0.339	0.016
pgkb	3	rs7921977	0.05	0.006	6.313	0.719	NA	2.21	NA	NA	0.99989	NA	0
pgkb	3	rs17222723	1	0.003	0.006	0.169	-2.29	5.48	NA	-0.515	1	0.209	0
pgkb	3	rs773123	0.14	0.996	23.8	0.99	-1.18	5.87	NA	0.14	9.00E-05	0.325	1
pgkb	3	rs1801278	0.07	0.033	23.2	0.999	0.41	5.39	0.089	0.695	1	0.229	0.028
pgkb	3	rs231775	0.2	0.009	0.003	0.458	1.73	3.94	NA	1.1	1	0.007	0.06
pgkb	3	rs11479	0.14	0.155	24.1	0.985	-1.57	2.19	NA	1.725	2.13E-11	0.322	0.047
pgkb	3	rs1801159	0.04	0	9.639	0.96	-0.8	5.05	NA	0.49	0.99991	0.123	0.975
pgkb	3	rs1801701	1	0.001	8.448	0.611	6.07	5.75	NA	-0.7	0.98813	0.106	0.002
pgkb	3	rs72558187	0.15	0.49	0.863	0.928	2.82	3.34	NA	1.375	0.99989	0.139	0.001
pgkb	3	rs11568482	0.41	0.073	17.36	0.916	-0.87	5.07	NA	1.96	0.98535	0.146	0.839
pgkb	3	rs2230808	0.61	0.034	22.4	0.895	-2.23	5.93	NA	0.345	0.00014	0.36	1
pgkb	3	rs735482	0.53	0	0.198	0.76	2.77	5.06	NA	-0.9	1	0.028	0.074
pgkb	3	rs11545078	0.06	0.224	23	0.997	0.92	5.93	NA	1.635	1.73E-06	0.191	0.098
pgkb	3	rs2279238	NA	0	NA	NA	NA	NA	NA	NA	NA	NA	NA
pgkb	3	rs12210538	0	0.743	23.6	0.931	-0.81	4.98	NA	2.065	0.057	0.351	0.005
pgkb	3	rs8177374	0.68	0.051	23.6	0.97	4.67	5.67	NA	0.715	1	0.092	0.909
pgkb	3	rs1805015	0.03	0.123	16.71	0.985	3	4.99	NA	1.245	1	0.085	0.003
pgkb	3	rs72551330	0.01	0.328	25.1	0.981	0.08	3.45	0.769	3.39	1	0.371	0.862
pgkb	3	rs62638690	0.03	0.384	25.1	0.982	1.31	5.8	NA	1.15	1	0.329	1
pgkb	3	rs3787430	0	0	9.649	0.596	NA	4.56	NA	NA	0.99911	NA	0.221
pgkb	3	rs6350	0.05	0.796	22.4	0.986	-0.77	4.76	0.395	2.215	0.99981	0.339	0.962
pgkb	3	rs6265	0.2	0.991	24.1	0.994	0.53	6.16	NA	2.35	9.80E-07	0.134	0.982
pgkb	3	rs60369023	0.02	0.836	34	0.999	-0.53	5.75	NA	2.975	1	0.722	0.904
pgkb	3	rs201929247	0	0.062	8.739	0.982	NA	3.87	NA	2.045	1	0.035	0.015
pgkb	3	rs1529927	1	0	8.224	0.242	-4.74	4.94	NA	-2.035	0.97672	0.173	0.078
pgkb	3	rs2230806	0.66	0	2.25	0.833	-2.23	6.17	NA	-0.11	0.99998	0.187	0.082
pgkb	3	rs1613662	0.4	0.001	0.003	0.247	7.08	2.66	NA	-0.11	1	0.008	0
pgkb	3	rs11580409	0.86	0	0.001	0.044	2.83	4.47	NA	-1.59	1	0.064	0.014
pgkb	3	rs8133052	0.6	0.001	15.39	0.965	-0.37	5.32	NA	-0.04	0.01971	0.09	1
pgkb	3	rs12422149	0.4	0.022	10.09	0.956	1.16	5.65	NA	2.68	1	0.026	0.088
pgkb	3	rs1065852	0	0.168	24.9	0.999	-1.77	3.46	NA	4.08	5.24E-08	0.727	0.255
pgkb	3	rs757110	0.63	0	10.25	0.162	-3.18	4.83	NA	0.76	0.99999	0.513	0.766
pgkb	3	rs2307240	0.41	0.003	0.018	0.715	3.13	4.48	NA	0.985	1	0.065	0.86
pgkb	3	rs1048101	0.71	0	12.63	0.799	1.4	5.83	NA	-1.7	0.9865	0.12	0.992
pgkb	3	rs1050152	0.14	0.046	8.265	0.98	-0.85	5.22	NA	1.885	0.99436	0.146	0.99
pgkb	3	rs9282564	0.56	0.003	0.005	0.362	NA	4.07	NA	NA	1	0.171	0
pgkb	3	rs28371685	0	0.998	27.5	0.998	-0.59	3.78	NA	4.77	0.99999	0.222	0.665
pgkb	3	rs1056836	0.39	0	NA	NA	NA	5.95	NA	NA	NA	NA	0.975
pgkb	3	rs1024323	0.07	0.602	17.96	0.978	4.46	4.65	0.571	1.245	1	0.073	0.229
pgkb	3	rs1800460	0	0.808	28.4	0.999	-0.94	6.07	NA	3.665	0.99893	0.52	0.998
pgkb	3	rs11887534	0.09	0.081	9.054	0.984	-2.32	4.52	0.259	2.3	0.86498	0.175	0.045
pgkb	3	rs1061170	1	0	0.001	0.221	-0.03	4.54	NA	NA	1	0.086	0
pgkb	3	rs5522	1	0	0.002	0.416	-2.46	5.38	NA	NA	1	0.138	0.605
pgkb	3	rs2853826	1	0	NA	NA	NA	5.13	NA	NA	NA	NA	0
pgkb	3	rs8103142	0.65	0.003	0.001	0.532	NA	3.21	NA	-1.7	1	0.005	0
pgkb	3	rs2071888	0.45	0	2.407	0.176	1.62	4.69	NA	NA	1	0.064	0.194
pgkb	3	rs3818822	0.01	0.997	32	0.999	3.38	4.56	NA	3.62	3.42E-06	0.392	0.985
pgkb	3	rs2240017	0.23	0.003	6.881	0.575	-1.91	3.64	NA	0.345	0.91563	0.206	0.202
pgkb	3	rs3211371	0.56	0.024	4.183	0.608	-0.26	4.52	0.465	0.39	1	0.027	0.24
pgkb	3	rs11045819	0.59	0.01	2.73	0.691	1.06	3.52	NA	1.455	1	0.025	0.687
pgkb	3	rs1801249	1	0	0.049	0.239	-3.86	5	NA	0.155	1	0.194	0.314
pgkb	3	rs698	0.02	0.013	23	0.934	NA	4.78	NA	-0.105	NA	NA	0.906
pgkb	3	rs5063	0.27	0.058	5.366	0.819	0.77	5.84	NA	1.84	0.99823	0.064	0.015
pgkb	3	rs3765534	0.4	0.015	0.007	0.466	-2.69	5.61	NA	1.41	1	0.257	0.081
pgkb	3	rs429358	1	0.001	0.007	0.217	-0.24	5.25	NA	-1.465	1	0.229	0.182
pgkb	3	rs4523	NA	0	0.282	0.797	1.07	5.27	NA	NA	0.96251	NA	0.994
pgkb	3	rs1137101	0.28	0.294	13.22	0.992	0.56	5.96	NA	1.935	0.62243	0.034	0.966
pgkb	3	rs34231037	0	0.999	24.5	0.992	-1.05	5.67	NA	3.065	1	0.74	0.872
pgkb	3	rs1800477	0.59	0.664	5.72	0.981	3.66	4.33	NA	0.975	0.99948	0.064	0.006
pgkb	3	rs2070959	0.5	0	0.436	0.444	0.28	5.31	NA	0.085	1	0.054	0
pgkb	3	rs11209026	0.02	0.995	32	0.999	0.71	5.19	NA	2.535	0.5587	0.177	0.935
pgkb	3	rs1060896	0.41	0	6.019	0.866	-1.43	5.64	NA	0.255	1	0.348	0.056
pgkb	3	rs1800909	0.35	0	0.841	0.383	2.02	4.12	NA	NA	1	0.015	0.005
pgkb	3	rs6785930	0	0.191	21.1	0.997	-0.08	5.02	0.427	1.87	1.39E-13	0.097	0.878
pgkb	3	rs2282143	0.01	0.961	25.1	0.998	0.3	4.56	0.717	2.37	0.99872	0.355	0.004
pgkb	3	rs1799983	1	0	0.761	0.241	2.12	5.13	0.427	NA	0.99996	0.053	0.954
pgkb	3	rs3135506	0.01	0.041	23	0.997	-0.41	5.41	0.313	1.995	1	0.215	0.008
pgkb	3	rs2230345	0.23	0	19.03	0.996	4.36	5.02	NA	1.15	0.00761	0.104	1
pgkb	3	rs2228100	0.17	0	8.414	0.95	-0.93	4.82	NA	0.5	0.33231	0.114	0.71
pgkb	3	rs17868323	0.34	0	0.005	0.5	3.38	4.51	0.152	-0.19	1	0.019	0.473
pgkb	3	rs224534	0.02	0.025	13.33	0.988	-2.88	5.12	NA	2.88	1	0.442	0.51
pgkb	3	rs307826	0.62	0.012	0.219	0.82	-3.37	4.72	0.28	1.26	0.99997	0.12	0.281
pgkb	3	rs376817657	0.11	0.943	23	0.995	-0.31	3.39	0.337	0.93	1	0.124	0.956
pgkb	3	rs7311358	0.13	0.007	9.308	0.896	1.31	3.9	NA	0.33	0.99949	0.026	0.91
pgkb	3	rs56324128	0	0.928	25.2	0.998	-0.33	4.49	NA	2.495	1	0.409	0.131
pgkb	3	rs5744174	1	0	0.001	0.194	2.29	5.59	NA	-1.365	1	0.105	0
pgkb	3	rs5918	0.28	0.003	0.002	0.425	-3.04	5.88	NA	0.205	1	0.217	0.21
pgkb	3	rs1042136	0.61	0	0.001	0.464	8.27	4.02	NA	1.195	1	0.319	0
pgkb	3	rs2228246	0.41	0	11.23	0.985	0.97	5.69	NA	0.755	0.24164	0.04	1
pgkb	3	rs5882	1	0.003	0.005	0.244	3.35	3.66	NA	-0.57	1	0.013	0
pgkb	3	rs683369	1	0.003	0.005	0.124	-0.92	3.56	NA	-0.035	0.99037	0.095	0.2
pgkb	3	rs2125739	0.54	0	14.45	0.532	-2.7	4.99	NA	-0.145	0.99981	0.216	0.993
pgkb	3	rs6092	0.32	0.06	13.61	0.983	-1.83	4.84	NA	1.445	0.99922	0.362	0.446
pgkb	3	rs11568658	0	0.926	33	0.996	-2.92	4.85	NA	3.605	1.99E-06	0.714	0.998
pgkb	3	rs1264457	0.05	0.077	22.6	0.974	9.11	1.66	NA	NA	0.98865	0.065	0.387
pgkb	3	rs8187710	0.35	0	15.79	0.584	-0.16	4.58	NA	-0.485	0.99549	0.106	0.575
pgkb	3	rs1043620	0	0.975	23.6	0.993	5.17	4.12	0.805	NA	0.99991	0.263	0.999
pgkb	3	rs7572857	0.52	0.003	0.004	0.681	2.17	3.83	NA	-0.255	1	0.008	0.009
pgkb	3	rs1057868	0.37	0	8.85	0.983	-1.64	4.4	NA	1.195	1	0.132	0.213
pgkb	3	rs12960	0.1	0.179	23.5	0.999	-1.69	5.21	NA	0.695	1.36E-07	0.386	0.348
pgkb	3	rs1801158	0.01	0.904	23.4	0.995	-1.02	5.2	NA	2.5	1	0.432	0.857
pgkb	3	rs1801516	0.08	0.335	23.2	0.998	-0.72	5.52	NA	1.82	5.09E-05	0.118	1
pgkb	3	rs11854484	0.4	0	11.39	0.714	4.82	5.04	NA	1.32	1	0.056	0.11
pgkb	3	rs1042714	0.47	0.009	1.122	0.771	1.19	4.94	NA	1.04	1	0.023	0.928
pgkb	3	rs28365063	0.13	0.197	0.061	0.357	0.22	2.54	0.443	0.345	1	0.062	0
pgkb	3	rs3740066	0	0.822	25.3	0.995	-3.49	5.79	0.672	2.71	0.97824	0.739	0.607
pgkb	3	rs1047840	0.68	0	0.727	0.411	1.24	5.2	NA	-0.6	1	0.011	0
pgkb	3	rs11549465	0.08	0.163	21.2	0.995	-1.98	5.72	NA	0.2	0.00435	0.249	0.992
pgkb	3	rs3763980	0.78	0	0.002	0.198	2.47	1.88	0.229	0.46	1	0.033	0.001
pgkb	3	rs1123617	0.06	0.459	21.6	0.988	0.71	5.79	NA	1.52	0.08859	0.09	0.344
pgkb	3	rs2072671	0.11	0.007	15.63	0.972	0.98	5.14	NA	1.17	0.00024	0.055	1
pgkb	3	rs2305089	0.01	0.027	21.5	0.881	-1.31	4.94	NA	1.13	4.04E-09	0.292	0.168
pgkb	3	rs114202595	0	1	33	0.999	-6.38	5.65	NA	3.11	0.99754	0.837	0.787
pgkb	3	rs1801280	0.02	0.435	21.6	0.99	4.26	2.95	NA	2.625	0.94642	0.098	0.002
pgkb	3	rs723685	0.06	0.003	14.75	0.771	0.24	4.84	NA	1.995	0.68207	0.268	0.253
pgkb	3	rs1129844	0.07	0.112	3.782	0.81	4.15	4.48	NA	NA	1	0.061	0.019
pgkb	3	rs4238001	0.1	0.994	26.9	0.998	-0.07	3.22	NA	2	0.99325	0.178	0.093
pgkb	3	rs28364006	0.15	0.983	23.5	0.994	-3.2	5.91	0.54	-0.925	0.99999	0.711	0.945
pgkb	3	rs13181	0.45	0	10.56	0.632	-1.42	4.29	NA	-0.165	1	0.205	0.068
pgkb	3	rs2231137	1	0	0.036	0.054	-2.13	5.41	NA	-1.87	1	0.18	0.184
pgkb	3	rs1061472	0.07	0.082	22.2	0.998	-2.64	5.54	NA	0.41	1.95E-05	0.471	1
pgkb	3	rs1805128	0.03	0.22	21.8	0.994	-3.13	5.16	NA	2.045	0.99945	0.33	0.004
pgkb	3	rs2760118	0.11	0	7.486	0.955	-0.98	5.22	NA	0.6	1	0.125	0.143
pgkb	3	rs17143212	0	0.826	23.7	0.998	-1.27	3.96	NA	NA	0.99998	0.335	0.223
pgkb	3	rs2266782	0.35	0.023	21.6	0.987	0.5	4.7	NA	1.185	0.99213	0.103	0.931
pgkb	3	rs16909440	0.01	0.601	22.1	0.994	-0.07	3.61	NA	1.945	0.94742	0.128	0.125
pgkb	3	rs35687416	0	0.925	26.2	0.995	-1.08	5.27	NA	1.87	1.94E-05	0.423	1
pgkb	3	rs2298805	0	0.999	22.8	0.984	2.12	4.7	NA	3.995	1	0.162	0.004
pgkb	3	rs34550074	0.28	0.588	13.88	0.933	1.04	5.72	0.649	1.795	0.99584	0.126	0.993
pgkb	3	rs2228000	0.16	0.003	3.201	0.862	1.24	5.34	NA	1.14	1	0.012	0
pgkb	3	rs2257212	0.05	0.524	12.64	0.985	0.22	5.95	0.415	1.985	0.00198	0.1	0.991
pgkb	3	rs1229984	0.65	0	8.977	0.569	3.8	4.41	NA	NA	0.15157	0.09	0.247
pgkb	3	rs2229109	0.05	0.755	24.5	0.994	NA	5.98	0.446	1.92	0.80235	0.504	1
pgkb	3	rs1801368	0.22	0	17.29	0.988	2.01	4.77	NA	1.1	1	0.047	0.014
pgkb	3	rs20575	1	0	0.002	0.098	-2.7	4.2	NA	-1.105	1	0.078	0
pgkb	3	rs710446	1	0	2.234	0.54	2.75	5.61	NA	-2.24	0.99993	0.093	0.002
pgkb	3	rs3087403	0.07	0.01	14.87	0.981	1.59	5.59	NA	1.52	1	0.096	0.567
pgkb	3	rs1042718	0.01	0.955	28.4	0.998	-0.71	5.65	0.746	2.68	0.62139	0.553	0.997
pgkb	3	rs140471703	0	0.987	32	0.997	-0.54	2.37	0.797	3.695	0.92627	0.407	0.983
pgkb	3	rs2228479	0.1	0.034	1.411	0.827	3.52	4.86	NA	1.075	0.94556	0.039	0.138
pgkb	3	rs117648444	0	0	13.26	0.968	NA	3.62	NA	NA	NA	NA	0.32
pgkb	3	rs1800470	0.72	0	18.03	0.984	1.73	3.88	NA	NA	4.14E-11	0.017	1
pgkb	3	rs1805010	0.02	0.023	8.375	0.923	1.83	3.4	0.108	NA	1	0.036	0.018
pgkb	3	rs2301149	0.39	0	12.29	0.968	3.03	5.17	NA	-2.14	6.44E-09	0.078	0.554
pgkb	4	rs1335150891	0.24	0.969	17.29	0.995	-0.74	5.68	0.663	2.215	1	0.722	0.593
pgkb	4	rs397508602	0	1	32	0.999	-7.27	5.2	0.984	5.06	1	0.992	0.974
pgkb	4	rs111033610	1	0.003	2.791	0.143	0.01	2.37	NA	-1.325	4.50E-05	0.073	0.84
pgkb	4	rs397508139	0	0.999	27.6	0.963	-2.65	5.39	0.938	2.015	1	0.893	0.997
pgkb	4	rs362272	0.82	0.001	4.423	0.75	-0.16	5.08	NA	-0.165	1	0.069	0.003
pgkb	4	rs62621365	0.06	0.778	32	0.997	NA	2.03	NA	3.875	1	0.238	0.672
pgkb	4	rs200707504	0.06	0.598	21.4	0.997	-0.59	4.18	0.743	2.77	1	0.607	1
pgkb	4	rs58818712	0	0.995	27.7	0.998	-0.91	5.5	0.85	2.98	1	0.885	0.998
pgkb	4	rs5031016	0	0.993	23.7	0.995	-0.4	2.87	NA	2.765	1	0.253	0.02
pgkb	4	rs104894539	0.02	0.972	33	0.997	-4.67	4.63	0.95	2.62	0.99989	0.862	0.968
pgkb	4	rs28933390	0.01	0.056	17.79	0.93	-0.14	5.46	NA	0.235	0.99843	0.077	0.868
pgkb	4	rs148994843	0.32	0.001	2.525	0.32	-2.94	5.2	NA	0.315	0.60777	0.258	0.007
pgkb	4	rs186983396	0.1	0.961	23.6	0.944	-4.83	3.66	0.59	1.225	0.88503	0.734	0.87
pgkb	4	rs143879757	0.02	0.105	23	0.975	-2.42	5.43	0.463	2.46	0.99992	0.377	0.492
pgkb	4	rs56005131	0.16	0.223	24	0.975	-1.79	5.74	NA	-0.61	0.99928	0.49	0.677
pgkb	4	rs4562	0.52	0	1.971	0.67	-1.75	4.92	NA	-1.555	1	0.178	0.959
pgkb	4	rs3810818	0.4	0	0.11	0.786	0.48	5.54	NA	NA	0.55856	0.076	0.162
pgkb	4	rs3772809	0.52	0.003	11.36	0.887	-0.25	5.67	NA	0.03	0.99937	0.036	1
pgkb	4	rs750575779	0.01	0.998	23.6	0.998	4.57	3.24	NA	NA	0.66596	0.119	0.064
pgkb	4	rs28933389	0	0.658	25	0.998	-3.7	5.62	NA	2.155	0.99993	0.741	0.762
pgkb	4	rs371793722	0.03	0.187	18.81	0.971	-1.28	3.1	NA	1.145	1	0.282	0.001
pgkb	4	rs553050853	0	0.537	22.4	0.989	4.65	3.24	0.566	NA	1	0.085	0.069
pgkb	4	rs397508510	0.01	0.999	25.6	0.994	-2.66	5.69	0.913	3.665	1	0.941	0.999
pgkb	4	rs80338792	0.01	0.305	25.2	0.997	-4.05	3.38	0.811	4.545	0.9923	0.918	0.999
pgkb	4	rs34911792	0.26	0.199	19.19	0.988	-3.35	5.86	NA	0.145	0.95413	0.531	1
pgkb	4	rs11559290	0.31	0.005	16.37	0.976	-4.33	5.63	NA	1.1	0.96443	0.353	0.383
pgkb	4	rs11553441	0	0.188	15.77	0.895	2.06	3.93	0.473	2.87	1.11E-06	0.234	0.014
pgkb	4	rs748620513	0	0.648	30	0.997	-2.31	5.81	0.614	3.19	1	0.825	0.982
pgkb	4	rs12720441	0	0.995	34	0.999	-3.13	4.84	NA	3.79	0.99747	0.944	0.997
pgkb	4	rs12603700	0.17	0.73	23.6	0.998	2.75	5.45	NA	1.78	0.00132	0.101	0.984
pgkb	4	rs11568634	0.02	0.972	27.7	1	-2.28	4.6	0.797	NA	1	0.902	0.643
pgkb	4	rs2295490	1	0	5.294	0.152	NA	4.49	NA	-1.585	0.99984	0.078	0.485
pgkb	4	rs766023281	0.04	0.583	23.4	0.992	1.73	5.57	0.762	2.435	1	0.255	0.952
pgkb	4	rs8187725	0	0.998	31	0.995	0.37	5.83	0.572	3.315	1	0.419	0.992
pgkb	4	rs1801272	0	0.988	23.6	0.95	-0.86	2.77	NA	4	2.11E-10	0.301	0.001
pgkb	4	rs3213422	0.19	0.005	12.75	0.892	-1.93	4.01	NA	0.37	0.97381	0.357	0.998
pgkb	4	rs34993780	0	1	29.7	0.991	-0.71	5.83	0.854	3.6	0.99902	0.849	1
pgkb	4	rs2289310	0.14	0	10.25	0.784	3.38	5.44	0.247	1.7	1	0.073	0.628
pgkb	4	rs28399468	0.04	0.098	23.7	0.992	-0.27	3.02	NA	1.02	1	0.234	0.214
pgkb	4	rs58597806	0.02	1	23.8	0.999	0.08	3.26	NA	2.87	1	0.434	0.381
pgkb	4	rs9332239	0	0.736	23.5	0.978	2.42	3.42	NA	2.955	0.79088	0.11	0.009
pgkb	4	rs777560972	0	0.979	32	0.999	-0.52	4.85	0.76	3.345	0.99997	0.624	0.349
pgkb	4	rs4805162	0.16	0.018	12.83	0.923	3.73	4.24	NA	1.26	1	0.046	0.979
pgkb	4	rs9901673	0.06	0.009	22.7	0.723	1.48	5.16	NA	0.725	0.87937	0.04	0.128
pgkb	4	rs77409459	0.04	0.997	23.7	0.999	-2.79	5.39	0.873	1.565	1	0.801	1
pgkb	4	rs138417770	0.03	0.999	25.5	0.999	-0.65	3.46	NA	0.625	0.80039	0.362	0.829
pgkb	4	rs2071421	0.28	0.034	15.45	0.997	-3.66	5.47	NA	0.205	0.03393	0.257	0.998
pgkb	4	rs72551344	0	0.981	24.8	0.997	0.05	5.76	0.758	3.64	1	0.572	0.28
pgkb	4	rs745746329	0.01	0.043	25.8	0.999	-0.59	4.93	0.6	3	1	0.462	0.746
pgkb	4	rs11552708	0.88	0	6.77	0.709	-4.21	4.88	NA	-1.67	8.61E-09	0.339	0.98
pgkb	4	rs767263838	0.21	0.182	9.635	0.975	4.93	1.69	0.366	1.595	1	0.035	0
pgkb	4	rs544027339	0.02	0.631	20.1	0.995	-0.41	2.95	0.724	2.3	0.9991	0.294	0.007
pgkb	4	rs1048786	0.15	0.01	11.86	0.971	4.14	3.28	0.182	0.895	0.97235	0.038	0.017
pgkb	4	rs1800888	1	0.012	10.93	0.926	-0.38	5.65	NA	-1.1	0.99893	0.171	0.996
pgkb	4	rs1800100	0	1	33	0.999	-4.54	5.41	NA	2.445	1	0.706	0.535
pgkb	4	rs76088846	0.75	0.036	8.724	0.887	-0.31	4.93	NA	0.11	1	0.12	0.023
pgkb	4	rs757573592	0.42	0.319	8.946	0.797	4.68	1.69	0.349	1.905	1	0.031	0
pgkb	4	rs762151655	0.04	0.076	20.9	0.953	4.61	3.13	0.527	NA	0.84912	0.081	0.001
pgkb	4	rs567606867	0.21	0.46	1.36	0.849	-0.38	3.52	0.647	2.47	1	0.271	0.001
pgkb	4	rs45605536	0.24	0.05	22.8	0.996	-0.92	5.5	NA	1.485	0.98985	0.262	0.994
pgkb	4	rs4987161	0	0.373	28.4	0.998	-1.35	4.32	0.332	4.805	1	0.8	0.996
pgkb	4	rs201045130	0	0.99	29.3	0.999	NA	5.26	0.916	3.805	1	0.949	1
pgkb	4	rs28399454	0.13	0.012	10.85	0.896	4.95	2.76	NA	0.94	0.9999	0.026	0.001
pgkb	4	rs104894540	0.04	0.968	23.6	0.997	-4.72	4.63	0.853	2.19	0.67532	0.877	0.985
pgkb	4	rs9901675	0.97	0.001	5.723	0.742	1.39	5.22	NA	0.48	1	0.015	0.009
pgkb	4	rs66878317	0.69	0	0.008	0.621	-4.37	4.98	NA	1	0.9999	0.272	0.72
pgkb	4	rs854560	0.07	0.003	19.86	0.984	0.97	5.05	0.332	2.48	0.54773	0.085	0.996
pgkb	4	rs12721226	1	0	0.021	0.335	1.22	5.48	NA	-1.15	1	0.084	0.933
pgkb	4	rs1328799050	0.49	0.048	8.909	0.74	4.65	3.15	0.372	NA	0.8177	0.033	0.803
pgkb	4	rs12409352	0.19	0.078	8.914	0.904	1.12	5.4	NA	1.365	0.12526	0.069	0.929
pgkb	4	rs72552784	0.22	0.561	22.8	0.986	NA	5.93	0.293	1.185	0.99997	0.39	1
pgkb	4	rs188052243	0.74	0	6.45	0.926	-2.58	5.66	NA	0.515	0.76952	0.162	0.991
pgkb	4	rs72549306	0	0.666	27.4	0.997	-3.86	5.91	0.62	3.1	1	0.812	0.995
pgkb	4	rs72547516	0.02	0.025	18.43	0.974	-0.32	4.89	NA	1.265	0.99993	0.197	1
pgkb	4	rs104894541	0.02	0.962	24.7	0.997	-4.72	4.63	0.924	2.705	0.88359	0.747	0.854
pgkb	4	rs776817009	0.2	0.432	0.072	0.451	4.95	2.73	NA	NA	1	0.016	0.001
pgkb	4	rs374150125	0.16	0.015	23.1	0.992	NA	5.26	0.565	1.65	0.9925	0.092	0.994
pgkb	4	rs121909047	0	1	33	0.992	-3.25	4.83	0.953	3.825	1	0.948	1
pgkb	4	rs367543000	0.01	0.028	23.5	0.997	-0.55	4.12	0.847	3.415	0.99999	0.505	0.46
pgkb	4	rs5030868	0.01	0.029	24.2	0.996	-4.87	5.65	NA	3.42	1	0.811	0.941
pgkb	4	rs1212037891	0	0.988	26.9	0.988	-1.7	6.06	0.749	3.09	1	0.813	0.998
pgkb	4	rs72547517	0	0.999	28.8	0.999	-3.11	4.42	0.969	3.675	1	0.915	0.742
pgkb	4	rs1029359343	0.13	0.268	24.3	0.99	-0.29	2.95	0.661	1.32	0.96084	0.319	0.808
pgkb	4	rs35350960	0.23	0.339	22.1	0.967	0.29	5.76	NA	2.19	0.67667	0.32	0.031
pgkb	4	rs11568626	0.02	0.022	23.1	0.986	0.19	4.71	0.501	2.555	0.6268	0.091	0.785
pgkb	4	rs1880676	0.43	0.132	6.772	0.995	-1.94	3.16	NA	NA	1	0.168	0.007
pgkb	4	rs3218592	0.04	0.025	24.3	0.998	2.33	5.53	NA	1.51	0.99533	0.039	1
pgkb	4	rs370457585	0	0.998	33	0.998	NA	5.09	0.853	3.72	1	0.762	0.993
pgkb	4	rs2236722	0.01	0.167	22.4	0.97	-0.55	5.54	NA	2.24	0.99994	0.362	0.771
pgkb	4	rs757978	0.01	1	29.9	0.986	-2.11	4.79	0.424	2.08	1.00E-07	0.591	1
pgkb	4	rs41282401	0	0.997	26.4	0.994	0.4	5.13	NA	3.445	1	0.451	0.953
pgkb	4	rs397508435	0	0.954	32	0.986	-2.74	5.76	0.819	2.91	1	0.898	0.998
pgkb	4	rs750996195	0.3	0.012	18.18	0.973	-1.22	4.93	0.357	1.845	1	0.105	0.437
pgkb	4	rs104894542	0	1	28.3	0.995	-5.1	5.9	0.915	NA	0.99971	0.975	0.997
pgkb	4	rs2886059	0	0.065	16.08	0.993	NA	4.69	NA	0.895	0.99959	0.033	0.005
pgkb	4	rs1293732453	0.01	0.692	20.9	0.997	-1.84	3.39	0.765	NA	0.99865	0.503	0.001
pgkb	4	rs1800111	0.03	0.991	17.21	0.999	-2.52	6.02	NA	1.825	0.99983	0.625	0.994
pgkb	4	rs10413455	1	0	0.007	0.095	3.25	3.64	NA	-2.3	1	0.051	0.006
pgkb	4	rs17712523	0.58	0.003	16.96	0.949	NA	5.76	NA	1.16	1	0.014	0.746
pgkb	4	rs59086055	0	1	33	0.999	-2.21	5.31	NA	3.4	1	0.817	1
pgkb	4	rs3889402	0.01	0.014	8.774	0.89	1.28	5.32	0.109	NA	1	0.043	0.99
pgkb	4	rs3093105	1	0	0.001	0.319	-2.29	2.99	NA	-2.715	1	0.177	0.052
pgkb	4	rs121908751	0.01	0.998	26.5	0.999	-6.65	5.73	0.948	2.545	1	0.898	0.953
pgkb	4	rs1061018	0	1	31	0.999	-0.21	5.55	0.517	4.03	1	0.765	0.995
pgkb	4	rs751527244	0	0.007	16.16	0.989	4.67	3.38	0.54	NA	0.9991	0.071	0.103
pgkb	4	rs121909019	0	0.978	34	0.999	-3.73	5.69	0.972	3.28	1	0.933	0.997
pgkb	4	rs11253043	0	0.551	24.1	0.987	0.66	3.32	NA	1.97	1	0.173	0.26
pgkb	4	rs3810950	0.44	0.005	10.83	0.835	-2.05	3.96	NA	0.695	1	0.101	0.027
pgkb	4	rs11572103	0.01	0.872	25.4	0.982	NA	4.17	NA	3.315	0.00348	0.28	0.955
random	random	rs766587352	0	0.122	21.1	0.996	3.71	5.66	0.262	0.975	1	0.067	0.003
random	random	rs772361824	0.02	0.034	23.3	0.994	0.97	5.52	0.432	0.675	0.99997	0.128	1
random	random	rs201980094	0.02	0.97	34	1	-0.32	4.31	NA	1.04	0.99948	0.603	0.987
random	random	rs104895472	0.05	0.994	24	0.97	0.24	4.98	0.838	0.375	0.99989	0.422	1
random	random	rs373063318	0.15	0.024	5.745	0.196	NA	4.63	NA	NA	1	0.057	0.003
random	random	rs754282387	0.3	0.026	11.52	0.95	-1.66	4.98	0.437	1.7	0.88779	0.219	0.984
random	random	rs368261626	0.21	0.005	10.72	0.97	0.61	5.54	NA	1.82	1	0.04	0.194
random	random	rs745351021	0	1	33	0.999	0.16	5.28	0.649	3.085	1	0.613	0.999
random	random	rs772804342	0.11	0.097	17.37	0.942	-0.72	5.31	0.06	0.805	0.68394	0.26	0.996
random	random	rs749338745	0.09	0.177	19.32	0.995	1.66	5.2	0.283	NA	0.99997	0.033	0.052
random	random	rs768797999	0.03	0.843	27.5	0.998	3.01	5.37	0.723	2.325	1	0.287	0.972
random	random	rs770070248	0.01	0.949	25.8	0.999	-0.6	4.87	0.474	2.545	0.99997	0.408	0.881
random	random	rs770494870	0.24	0	0.001	0.283	2.36	4.37	0.278	0.54	1	0.006	0.001
random	random	rs773247658	0	0.444	25.2	0.996	1.64	5.66	0.413	1.26	0.99808	0.109	1
random	random	rs755416977	1	0	7.275	0.857	-0.39	5.4	0.459	-1.15	0.89719	0.155	0.993
random	random	rs749897988	0.87	0	5.42	0.731	1.9	5.85	0.446	1.02	1	0.053	0.894
random	random	rs369664855	0.07	0.392	23.4	0.996	4.49	3.62	NA	2.765	1	0.085	0.001
random	random	rs762215314	0.02	0.511	19.78	0.998	-4.07	5.67	0.308	1.1	0.99928	0.396	0.997
random	random	rs149726248	0.01	0.559	29.5	0.996	-2.41	4.84	NA	0.805	0.918	0.64	1
random	random	rs747145351	0.01	0.716	24.1	0.998	2.9	5.54	0.129	1.905	0.96516	0.094	0.96
random	random	rs142334930	0.01	0.364	23.7	0.997	0.32	5.48	NA	2.08	0.99994	0.082	0.996
random	random	rs749643806	0.04	0.092	23.9	0.999	NA	5.19	0.796	1.6	0.99999	0.524	0.998
random	random	rs200370836	0.5	0.014	23.3	0.994	2.56	5.57	0.45	1.295	0.99876	0.078	0.907
random	random	rs766308453	0.02	0.993	25.2	0.995	-12.4	5.66	0.705	4.955	1	0.933	0.998
random	random	rs775211382	0	0.66	24.5	0.995	1.1	5.23	0.483	3.07	0.99791	0.309	0.953
random	random	rs752637658	0.02	0.877	24.8	0.996	-3.81	5.87	0.56	2.745	0.93532	0.64	0.117
random	random	rs765143035	0	0.996	26.3	0.998	-2.44	5.34	0.785	4.555	0.99989	0.703	0.993
random	random	rs781314286	0	0.997	29.2	0.999	-2.61	5.95	0.739	2.94	1	0.828	0.996
random	random	rs746914918	0.46	0.003	18.62	0.967	1.56	5.35	0.417	1.945	0.55993	0.026	1
random	random	rs370244559	0	0.694	34	0.999	-3.94	5.38	NA	2.005	1	0.8	0.998
random	random	rs773912894	0	0.554	24.9	0.996	1.24	5.6	0.302	2.64	1	0.173	0.998
random	random	rs776552459	0.05	0.521	17.7	0.993	4.7	6.16	0.574	1.905	0.99828	0.259	1
random	random	rs756486498	0.03	0.287	22	0.997	-1.96	5.85	0.525	2.025	0.99996	0.448	0.698
random	random	rs774606348	0.11	0.587	0.068	0.98	1.14	5.78	0.46	1.485	0.92992	0.125	0.986
random	random	rs188362185	0	0.999	31	0.997	2.71	3.81	NA	1.935	0.75871	0.222	0.997
random	random	rs754584780	0	0.227	7.85	0.583	-0.47	3	0.411	NA	1	0.134	0.998
random	random	rs747519338	0.36	0.001	7.049	0.719	3.13	0.996	0.379	0.965	0.99941	0.03	0.356
random	random	rs760825102	0.23	0.222	6.948	0.87	1.99	4.25	0.346	0.695	1	0.01	0.003
random	random	rs200971289	0.02	0.994	25.1	0.997	3	5.74	0.512	1.675	1	0.198	0.544
random	random	rs563384354	0.04	0.391	NA	NA	NA	NA	NA	NA	NA	NA	NA
random	random	rs768199142	0.79	0.05	4.905	0.54	NA	5.57	0.155	0.895	0.97777	0.065	0.956
random	random	rs758885924	0.01	0.968	25.6	0.997	-1.08	4.34	0.632	2.135	0.82344	0.505	1
random	random	rs267601889	0	0.999	33	0.998	-0.15	5.08	0.682	3.68	0.99998	0.543	0.742
random	random	rs756831497	0.51	0.031	0.153	0.591	0.41	4.83	0.19	1.43	1	0.078	0
random	random	rs537339654	0.05	0.025	23.3	0.96	1.3	5.66	0.55	0.115	0.83444	0.115	0.985
random	random	rs200045114	0.02	1	23.5	0.996	-4.57	NA	0.74	5.605	0.99175	0.345	0.176
random	random	rs760075354	0.02	0.975	27.2	0.998	0.93	5.1	0.51	1.445	0.69538	0.184	0.999
random	random	rs200994996	0.2	0.075	4.845	0.641	5.33	4.47	NA	0.805	1	0.041	0
random	random	rs765754169	0.98	0	12.03	0.995	NA	6.06	0.253	0.345	1	0.033	1
random	random	rs148072527	1	0.001	4.671	0.413	2.28	5.55	NA	0.58	0.99683	0.067	0.991
random	random	rs749883820	0.31	0.997	0.388	0.651	5.5	3.76	0.21	1.32	1	0.069	0
random	random	rs34201519	0.24	0.001	0.053	0.747	1.58	4.82	NA	1.32	0.96338	0.022	0.998
random	random	rs768933071	0.41	0	19.45	0.952	1.84	4.49	0.281	0.805	0.80998	0.025	0.962
random	random	rs4068114	0.25	0.003	0.005	0.446	NA	1.15	NA	1.32	1	0.058	0.012
random	random	rs766386722	0.01	0.989	32	0.999	2.45	5.64	0.361	2.505	0.99992	0.184	0.997
random	random	rs771895185	0.08	0.018	14.87	0.674	1.41	5.62	0.335	0.805	1	0.125	0.586
random	random	rs765663843	0.16	0.012	11.12	0.852	3.17	5.38	0.163	2.14	1	0.028	0.999
random	random	rs761138255	0.09	0.157	16.64	0.987	-4.37	3.83	0.099	0.695	0.99061	0.396	0.699
random	random	rs772663663	0.31	0.981	24.3	0.997	0.86	3.94	0.138	1.975	0.99999	0.216	0.987
random	random	rs149287861	0.09	0.056	17.54	0.988	1.02	5.72	0.502	2.175	0.98701	0.035	0.022
random	random	rs747071583	0.06	0.996	14.51	0.997	0.26	4.68	0.477	1.04	0.99993	0.29	0.712
random	random	rs534899849	0.29	0.194	10.45	0.987	-0.98	5.37	0.362	0.615	0.62933	0.19	1
random	random	rs763266709	0.04	0.854	23.5	0.998	-0.37	5.43	NA	1.265	1	0.605	0.994
random	random	rs202241865	0.13	0.065	0.002	0.39	0.01	5	NA	1.79	0.99287	0.216	0.013
random	random	rs369947013	0	0.965	27.8	0.997	0.07	3.53	0.321	2.765	0.67746	0.272	0.84
random	random	rs777188370	0.26	0	10.53	0.766	NA	2.85	0.197	1.1	1	0.009	0
random	random	rs751283235	0.05	0	NA	NA	NA	NA	NA	NA	NA	NA	NA
random	random	rs752231018	0.01	0.597	26.5	0.997	NA	4.31	NA	2.52	0.96944	NA	0.053
random	random	rs144822691	0.04	0.537	10.71	0.995	-2.05	5.75	NA	1.95	0.99994	0.67	0.994
random	random	rs762492511	0.17	0.07	23.8	0.987	3.04	5.41	0.22	1.395	0.99583	0.031	1
random	random	rs200802675	0	0.994	32	0.997	-2.18	4.86	0.749	2.48	0.99893	0.689	0.976
random	random	rs768929656	0.03	0.998	24	0.999	2.2	5.95	0.44	2.365	0.9719	0.249	0.98
random	random	rs199752848	0.12	0	21.7	0.992	-2.68	5.36	0.243	0.35	0.99992	0.266	0.999
random	random	rs774034990	0.01	0.09	24.3	0.997	1.64	5.4	0.371	1.32	0.70854	0.145	0.999
random	random	rs760863630	1	0.06	0.691	0.206	-0.62	4.49	0.517	-0.705	1	0.065	0
random	random	rs757250621	0.2	0.018	NA	NA	NA	NA	NA	NA	NA	NA	NA
random	random	rs6118003	0.77	0.055	15.8	0.323	1.63	6.16	NA	0.07	1	0.237	0.973
random	random	rs756390924	0.09	0.001	15.83	0.982	0.84	5.35	0.271	2.25	1	0.508	0.122
random	random	rs779652659	0	0.634	27.8	0.999	NA	5.54	NA	2.77	0.99762	0.142	0.998
random	random	rs759810064	0.18	0.027	20.7	0.996	-2.65	6.02	0.44	2.125	1	0.387	0.995
random	random	rs200920884	0.26	0.049	10.57	0.952	2.49	5.48	NA	1.39	1	0.076	0.017
random	random	rs200285849	0.08	0.992	26	0.999	1.15	4.79	NA	1.5	1	0.241	0.202
random	random	rs780827849	0.09	0.062	22.7	0.998	0.23	5.37	0.484	2.06	0.99782	0.146	0.275
random	random	rs747472504	0.18	0.006	12.5	0.925	2.85	5.46	0.217	1.355	0.83161	0.02	0.764
random	random	rs754982004	0.05	0.996	27	0.999	NA	5.77	0.617	2.935	1	0.465	0.996
random	random	rs751978549	0	1	25.1	0.993	1.51	5.67	0.89	3.27	1	0.595	0.553
random	random	rs782791977	0.82	0.001	NA	NA	NA	NA	NA	NA	NA	NA	NA
random	random	rs745887570	0.06	0.65	26.1	0.998	-2.29	4.91	0.82	2.195	0.97618	0.622	0.788
random	random	rs759049532	0.18	0.007	15.82	0.997	-3.6	4.78	0.445	1.795	0.88286	0.36	0.542
random	random	rs773487389	0.03	0.009	27.3	0.99	2.81	5.34	0.571	2.35	0.99937	0.04	0.968
random	random	rs762600143	0	0.996	26.7	0.997	-0.76	4.72	0.43	3.6	1	0.592	0.995
random	random	rs370394016	0	0.973	26.6	0.997	-2.58	5.37	NA	1.955	1	0.739	1
random	random	rs750442341	0.06	0.006	21.2	0.982	-1.62	5.89	0.512	-0.55	0.99116	0.186	0.999
random	random	rs149299444	0.08	0.039	24.4	0.998	NA	5.61	NA	1.04	0.99594	0.124	1
random	random	rs3094281	0.18	0.001	NA	NA	NA	NA	NA	NA	NA	NA	NA
random	random	rs765069882	0.03	0.635	9.154	0.828	-3.58	5.32	0.25	2.19	1	0.225	0.001
random	random	rs549292365	1	0	0.229	0.413	NA	2.81	NA	NA	1	0.032	0
random	random	rs372107365	0.01	0.922	24.6	0.998	1.49	4.99	0.555	2.695	0.99917	0.316	0.999
random	random	rs141417758	0.01	0.117	28	0.998	NA	5.65	NA	2.78	1	0.368	0.907
random	random	rs374506541	0.07	0.987	25.2	0.999	1.95	5.51	NA	3.1	0.99957	0.238	0.898
random	random	rs751930649	NA	0	NA	NA	NA	NA	NA	NA	NA	NA	NA
random	random	rs769884683	0.29	0	NA	NA	NA	NA	NA	NA	NA	NA	NA
random	random	rs199971192	0.09	0.11	23.4	0.999	-0.41	5.35	NA	1.61	1	0.256	0.962
random	random	rs756029392	0.13	0.991	23.5	0.996	2.63	5.92	0.334	2.045	0.98451	0.217	0.99
random	random	rs11568500	0.13	0.015	20.2	0.987	-0.53	5.65	NA	1.92	0.99993	0.219	1
random	random	rs749579658	0.02	0.049	20.8	0.986	NA	5.41	0.399	0.905	1	0.194	1
random	random	rs778900138	0.08	0.39	23.9	0.996	-3.94	4.28	0.593	2.8	1	0.767	0.944
random	random	rs766710293	0	0.98	25.9	0.996	-1.33	5.68	0.281	2.82	1	0.456	1
random	random	rs774613560	0.01	0.233	24.4	0.996	0.67	4.47	NA	1.36	0.8248	0.086	0.997
random	random	rs777007224	0	0.028	24.7	0.999	-1.13	5.02	0.586	1.935	0.99631	0.463	0.995
random	random	rs764011918	0.02	0.168	23	0.953	1.95	3.44	0.568	0.695	1	0.105	0.177
random	random	rs768993589	0.05	0.188	14.29	0.996	0.88	6.17	0.229	0.55	0.99041	0.054	0.996
random	random	rs771329377	0	0.999	27.6	0.999	-2.58	4.9	0.628	3.535	1	0.718	0.998
random	random	rs774104296	0.13	0.039	15.45	0.97	2	5.57	NA	NA	0.99875	0.031	0.913
random	random	rs748933345	0.05	0.087	14.1	0.941	3.72	5.86	0.259	0.55	1	0.052	0.268
random	random	rs775734234	0.88	0	12.41	0.944	NA	5.15	0.236	1.32	1	0.127	0.967
random	random	rs754130268	0	0.994	22.7	0.973	-1.54	4.99	NA	3.315	1	0.582	0.072
random	random	rs377571430	0.4	0.346	14.76	0.993	4.74	5.83	NA	NA	1	0.192	1
random	random	rs769648533	0	0.985	32	0.995	NA	5.47	0.48	1.91	1	0.275	0.966
random	random	rs762238709	0.03	0.872	19.56	0.995	-0.12	5.95	0.153	0.805	1	0.132	0.991
random	random	rs768681784	0.22	0	0.383	0.768	-2.4	5.94	NA	0.23	1	0.267	0.142
random	random	rs759431556	0.47	0.003	5.208	0.867	-2.3	4.47	0.657	0.38	1	0.201	0.133
random	random	rs750901508	0.14	0.007	12.19	0.997	NA	3.67	0.341	1.245	0.99631	0.043	0.734
random	random	rs371437541	0.16	0.98	16.16	0.994	NA	2.8	NA	0.635	1	0.013	0.001
random	random	rs114832250	0.02	0.019	6.176	0.871	-1.47	4.47	NA	0.205	0.99999	0.107	0.014
random	random	rs768162324	0	0.983	24.3	0.98	4.41	5.58	0.136	0.345	0.63391	0.163	0.993
random	random	rs764861343	0.01	0.762	NA	NA	NA	NA	NA	NA	NA	NA	NA
random	random	rs778029251	0.6	0	0.187	0.584	-2.79	5.5	0.296	-1.5	1	0.222	0.983
random	random	rs775821649	0	0.997	21.9	0.989	-0.84	5.67	0.755	4.87	0.62457	0.481	0.285
random	random	rs367853463	0	0.999	NA	NA	NA	NA	NA	NA	NA	NA	NA
random	random	rs372789253	0	0.982	32	0.999	3.06	4.61	NA	2.745	1	0.215	0.979
random	random	rs201017875	0.1	0.196	23.8	0.997	-2.35	5.69	NA	1.83	1	0.468	0.893
random	random	rs28903076	0	0.763	34	0.999	3.47	5.71	NA	0.975	0.99999	0.291	0.999
random	random	rs749319649	0.12	0.009	18.89	0.978	NA	5.95	0.572	2.33	0.99895	0.114	1
random	random	rs768539018	0.18	0.641	20.1	0.939	NA	3.51	0.417	1.75	1	0.041	0
random	random	rs753340096	0.15	0.998	26.7	0.999	3.93	5.35	0.524	2.395	0.67805	0.266	0.996
random	random	rs773789563	0.01	0.149	22.9	0.995	2.08	4.25	0.545	1.65	1	0.138	0.229
random	random	rs371509000	0.02	0.894	24.9	0.998	-2.75	5.84	0.602	2.79	0.99951	0.706	0.994
random	random	rs776373819	0.01	0.793	23.8	0.998	2.55	5.4	0.444	2.395	0.91797	0.215	0.017
random	random	rs114535491	0	0.998	23.7	0.995	-0.12	5.3	NA	NA	1	0.602	0.999
random	random	rs774615466	0.21	0.005	12.62	0.963	0.8	5.91	0.552	0.145	0.99506	0.052	0.89
random	random	rs142540406	0	0.899	24.8	0.999	NA	5.65	NA	2.97	1	0.585	1
random	random	rs757971003	1	0	0.001	0.544	3.19	1.06	0.163	NA	1	0.013	0.005
random	random	rs771449884	0.07	0.104	20.6	0.979	1.28	4.41	0.132	1.975	1	0.047	0
random	random	rs747533927	0	0.973	26.4	0.996	-1.35	5.04	0.902	2.115	1	0.882	1
random	random	rs767842712	0.05	0.62	27.4	1	0.22	5.28	0.415	1.04	0.99986	0.306	1
random	random	rs779617368	0.07	0.829	23.7	0.996	2.89	4.91	0.282	2.175	0.7792	0.092	0.432
random	random	rs143394166	0.01	0.277	26.4	0.992	-4.25	6.08	NA	3.47	0.69709	0.795	1
random	random	rs751036326	0.81	0	9.827	0.877	-0.18	4.76	0.432	-1.1	0.90522	0.081	0.996
random	random	rs760726577	0.07	0.031	13.81	0.993	-1.95	4.14	0.346	NA	NA	0.46	0.928
random	random	rs780346565	0.1	0.033	13.09	0.971	3.49	4.41	0.333	1.3	0.99987	0.029	0.753
random	random	rs763271624	0	0.921	24.2	0.998	0.65	4.86	0.935	3.225	0.99971	0.451	0.9
random	random	rs772874130	0	0.981	24.5	0.986	NA	5.14	0.44	2.52	1	0.082	0.001
random	random	rs781284595	1	0.007	11.54	0.389	1.04	3.56	0.236	1.75	0.99936	0.051	0.024
random	random	rs201826324	0.01	0.999	31	0.999	-0.74	5.26	NA	2.155	0.99999	0.718	0.998
random	random	rs151301678	0.11	0	2.6	0.751	0.92	4.18	NA	-0.785	1	0.051	0.009
random	random	rs748019484	0.07	0.048	2.999	0.738	NA	4.79	0.351	1.175	0.85931	0.204	0.003
random	random	rs770723803	0.01	0.347	34	0.999	1.2	4.77	0.28	2.19	1	0.305	0.952
random	random	rs750723678	0.06	0.023	22.7	0.996	0.92	5.51	0.32	1.335	0.99894	0.053	0.992
random	random	rs746476158	0.08	0.701	22.9	0.996	1.72	5.48	0.779	0.875	1	0.453	1
random	random	rs375562683	0	1	29.4	0.999	0.42	5.42	NA	2.945	0.90915	0.533	0.984
random	random	rs781080504	1	0	3.024	0.36	NA	3.85	NA	NA	NA	NA	0.014
random	random	rs11792809	0.06	0.103	11.96	0.77	1.97	3.7	0.122	NA	1	0.032	0.006
random	random	rs374637759	0.55	0.022	3.236	0.86	4.99	4.4	NA	1.78	1	0.016	0
random	random	rs782227280	0.02	0.839	22.3	0.997	4.19	1.97	0.526	2.615	1	0.068	0.04
random	random	rs375417242	0.02	0.997	25.4	0.999	-0.2	6.16	NA	2.175	1	0.311	0.997
random	random	rs781968485	0.02	0.539	24.2	0.997	-0.07	4.86	0.263	2.31	1	0.152	0.996
random	random	rs754716272	0	0.999	28.7	0.998	1.52	5.32	0.228	1.625	0.98609	0.242	0.898
random	random	rs759813987	0	0.999	29.2	0.999	2.41	5.48	0.523	1.125	0.99999	0.46	0.639
random	random	rs757806452	NA	0.81	12.56	0.994	NA	5.55	0.126	NA	1	0.583	0.995
random	random	rs762057235	0.07	0.005	20.1	0.991	1.99	5.56	NA	2.28	1	0.168	1
random	random	rs200997153	0	0.999	28.2	0.999	-1.7	5.74	NA	3.83	1	0.763	0.995
random	random	rs749415787	0.12	0.006	14.99	0.995	1.13	5.17	0.646	1.455	0.9999	0.167	0.991
random	random	rs529248162	0.07	0.773	23.2	0.576	1.65	5.01	0.377	1.525	1	0.038	0.018
random	random	rs373386591	0.09	0.195	24.6	0.996	0.79	4.27	NA	1.845	0.9544	0.173	0.253
random	random	rs771470053	0.23	0	19.04	0.995	NA	4.91	0.222	1.25	1	0.022	0.64
random	random	rs141865687	0.14	0.009	12.74	0.988	1.03	5.62	NA	1.845	0.99725	0.071	0.86
random	random	rs755654799	0.01	0.962	24	0.992	0.83	5.63	0.241	1.79	0.99777	0.153	1
random	random	rs775216246	0.34	0.999	21.6	0.991	4.69	5.97	0.33	-0.505	0.6484	0.128	0.989
random	random	rs369037155	0	0.997	35	0.999	0.35	5.52	NA	1.395	1	0.554	0.992
random	random	rs139439455	0.01	0.079	19.33	0.981	1.69	5.19	NA	2.125	0.76344	0.053	0.891
random	random	rs368290466	0.01	0.653	35	1	-0.07	5.56	NA	2.63	1	0.347	1
random	random	rs748290089	0.25	0.2	23.5	0.979	-3.27	3.97	0.312	0.45	0.88622	0.192	0.975
random	random	rs777421639	0.11	0.031	8.311	0.884	0.86	5.57	0.224	1.87	0.7654	0.035	0.992
random	random	rs141768735	0.02	0.069	22.6	0.984	0.82	5.48	NA	2.05	0.75733	0.071	0.953
random	random	rs779852873	0.01	0.159	29.5	0.995	1.42	3.3	0.407	0.55	0.9998	0.205	1
random	random	rs556550651	0.23	0.001	0.048	0.556	2.94	4.34	0.183	1.52	1	0.018	0.002
random	random	rs141808308	0.09	0.129	23	0.975	-0.47	4.79	0.797	1.715	0.99994	0.188	1
random	random	rs769566233	0.03	1	30	1	0.24	5.79	0.799	1.92	1	0.576	0.998
random	random	rs745838057	0	0.999	29.2	0.997	NA	4.66	0.806	3.29	1	0.696	1
random	random	rs202018097	0.14	0.095	10.47	0.304	0.85	4.71	0.32	0.835	1	0.053	0.006
random	random	rs754856257	0	0.999	28.9	0.972	-4.95	4.62	0.731	3.705	1	0.964	1
random	random	rs752839453	0.01	0.989	24.3	0.997	-2.8	5.04	0.578	1.68	1	0.601	0.936
random	random	rs751534326	0.41	0.005	0.001	0.286	1.91	5.64	0.538	1.385	1	0.018	0.003
random	random	rs775102158	0.38	0.506	22.8	0.998	0.97	5.91	0.404	1.795	0.99072	0.088	1
random	random	rs530446104	NA	0.923	15.63	0.81	0.89	4.73	0.109	NA	0.82324	0.139	0.824
random	random	rs749369759	0.19	0.41	22.3	0.591	-2.97	4.85	NA	1.5	0.54696	0.275	0.42
random	random	rs769474829	0.03	0	0.002	0.377	0.19	4.44	0.35	1.6	0.99875	0.07	0.824
random	random	rs781861956	0.25	0.05	22.8	0.995	2.1	6.17	0.232	1.295	0.89251	0.075	0.456
random	random	rs769380394	1	0.999	17.53	0.824	3.37	4.57	0.618	0.305	1	0.27	0.629
random	random	rs765967580	0	1	28.3	0.999	NA	5.79	0.662	2.69	0.98395	0.675	1
random	random	rs201113434	0.09	0.081	14.62	0.963	-1.8	4.01	0.263	2.33	0.84513	0.213	0.216
random	random	rs371831076	0.09	0.023	12.36	0.989	1	4.04	0.315	-0.66	0.99331	0.026	0.875
random	random	rs773054321	0.15	0	11.93	0.971	-1.99	5.84	0.081	0.345	0.99982	0.285	0.999
random	random	rs753528586	0.71	0	1.902	0.877	3.38	4.74	0.137	0.6	1	0.053	0.508
random	random	rs618838	1	0	9.263	0.747	NA	4.64	NA	NA	NA	NA	0.997
random	random	rs576058598	0.2	0.01	0.012	0.632	NA	5.63	NA	0.755	1	0.053	0.01
random	random	rs773194263	0.15	0.116	20.8	0.962	1.14	5.31	0.399	2.14	0.92303	0.065	0.981
random	random	rs763563381	0	0.993	26	0.969	0.93	2.33	0.519	2.67	0.99997	0.271	1
random	random	rs200140355	0.16	0.091	14.54	0.995	1.91	2.24	NA	0.805	0.89663	0.035	0.978
random	random	rs745788977	0	0.979	23.1	0.96	1.07	3.87	0.74	2.725	0.94138	0.243	0.755
random	random	rs200120998	0.08	0.022	20.2	0.989	-4.15	5.78	NA	1.61	0.65046	0.344	0.972
random	random	rs547381738	0.36	0.429	25.2	0.999	NA	5.67	0.693	1.545	1	0.273	1
random	random	rs148283748	0.68	0	5.727	0.275	5.08	5.6	NA	1.215	0.75084	0.086	0.998
random	random	rs757356505	0.84	0.007	NA	NA	NA	NA	NA	NA	NA	NA	NA
random	random	rs759909797	0.07	0.275	12.77	0.764	4.33	4.13	0.18	1.445	1	0.06	0.005
random	random	rs782516091	1	0.028	12.78	0.449	2.7	5.66	0.203	-0.03	0.67765	0.062	0.985
random	random	rs200482895	0.02	0.884	15.43	0.701	NA	1.87	NA	NA	0.92017	NA	0.421
random	random	rs1626451	0.11	0.001	23.2	0.94	2.34	5.59	NA	-1.79	0.71438	0.135	0.994
random	random	rs370949189	0.06	0.438	NA	NA	NA	NA	NA	NA	NA	NA	NA
random	random	rs773329966	0.19	0.031	23	0.994	3.22	5.85	0.072	1.355	0.98861	0.068	0.904
random	random	rs780771863	0.01	0.819	26.4	0.997	-3.84	5.44	0.425	NA	0.99975	0.784	0.285
random	random	rs752258226	0.2	0.015	4.326	0.778	1.4	5.45	0.196	1.295	1	0.094	0.899
random	random	rs542968250	NA	0.007	NA	NA	NA	NA	NA	NA	NA	NA	NA
random	random	rs146408181	0.4	0.001	3.287	0.78	0.8	5.46	NA	-0.44	1	0.072	0.315
random	random	rs748569648	0.09	0.155	11.34	0.982	-0.5	6.06	0.477	2.655	1	0.36	1
random	random	rs547841434	0	0.996	29.7	0.999	0.01	5.45	0.86	1.97	1	0.588	0.997
random	random	rs780713394	1	0.019	0.1	0.08	3.58	3.08	0.344	0.4	1	0.125	0.001
random	random	rs148987415	0.64	0.012	22.2	0.997	1.62	4.4	NA	1.63	0.65105	0.018	0.999
random	random	rs539558180	0.38	0.02	16.5	0.964	-0.32	5.54	0.717	1.265	0.99996	0.085	0.272
random	random	rs776943052	0	0.997	31	0.997	-0.77	5.68	0.821	4.015	NA	0.858	0.995
random	random	rs62165279	0.13	0	9.564	0.836	3.28	0.736	0.527	-1.8	0.99942	0.097	0.003
random	random	rs144493205	0	0.999	29.3	0.983	0.65	5.99	0.574	1.525	1	0.314	0.999
random	random	rs779730430	0.01	0	NA	NA	NA	NA	NA	NA	NA	NA	NA
random	random	rs781990019	0	0.999	34	0.999	1.58	4.48	0.617	1.72	0.83303	0.304	0.865
random	random	rs139231934	0.23	0.053	24.7	0.994	-1.39	5.11	0.289	2.35	1	0.508	1
random	random	rs771569537	0.16	0.01	3.129	0.877	2.77	2.32	0.415	2.285	1	0.041	0.004
random	random	rs754919767	0.48	0.012	20.7	0.988	1.56	5.25	0.438	0.795	0.99869	0.056	1
random	random	rs763647045	0.01	0.995	34	0.999	-1.34	6.16	0.579	1.615	1	0.414	0.997
random	random	rs574587937	0.04	0.316	NA	NA	NA	NA	NA	NA	NA	NA	NA
random	random	rs796601776	0.06	0.118	24.7	0.993	0.56	5.95	0.538	NA	0.95985	0.079	0.848
random	random	rs781097369	0.01	0.024	21.3	0.832	-0.16	4.5	0.336	2.695	1	0.488	0.904
random	random	rs376400930	0.03	0.726	20.5	0.997	1.64	4.94	NA	2.255	1	0.286	0.003
random	random	rs368537262	0	0.98	32	0.998	0.51	4.24	0.274	2.865	1	0.345	0.499
random	random	rs745869609	0	0.998	26.2	0.998	-0.65	6.12	0.886	3.445	0.98732	0.589	0.021
random	random	rs375858272	0.07	0.04	14.36	0.958	1.51	5.09	NA	0.69	1	0.023	0.021
random	random	rs778522264	0.59	0.026	0.001	0.682	-0.38	5.13	0.147	1.175	1	0.111	0.007
random	random	rs775834396	0.19	0.777	23.1	0.999	-4.06	5.32	0.38	2.195	0.99069	0.596	0.989
random	random	rs750456113	0.03	0.601	17.91	0.999	1.32	5.17	0.179	2.28	0.73068	0.087	0.011
random	random	rs570112158	0.05	0.295	23.1	0.999	-0.33	5.15	0.152	0.975	0.99996	0.317	0.661
random	random	rs188566927	0	0.608	NA	NA	NA	NA	NA	NA	NA	NA	NA
random	random	rs749321244	0.04	0.04	15.25	0.971	-0.84	5.64	0.127	1.5	0.99999	0.344	1
random	random	rs761051322	0.03	0.85	19.8	0.969	4.64	0.85	NA	NA	1	NA	0.008
random	random	rs756527360	NA	0.018	21.2	0.989	NA	5.91	0.657	1.73	1	0.237	0.14
random	random	rs768135825	0.01	0	23.9	0.992	0.68	4.39	0.307	0.55	0.98338	0.087	0.293
random	random	rs760334937	0.12	0.077	22.6	0.994	NA	4.96	NA	0.695	1	0.242	0.998
random	random	rs751303985	0.5	0	21.6	0.969	4.43	5.72	NA	1.5	0.99812	0.072	1
random	random	rs138147355	0.04	0.065	20.8	0.977	-1.15	5.43	NA	1.735	1	0.24	0.059
random	random	rs759146797	0	0.994	29.9	0.998	-0.86	5.39	NA	NA	0.99818	0.274	1
random	random	rs762081798	0.05	0.003	21.5	0.991	2.11	4.66	0.472	2.61	0.99802	0.081	0.305
random	random	rs768808534	0.06	0.282	21.2	0.995	0.68	5.26	0.547	1.975	0.83705	0.104	0.602
random	random	rs367766686	0.58	0.009	0.001	0.244	-1.05	2.17	NA	-0.29	1	0.112	0.002
random	random	rs772125809	0	1	32	0.998	1.41	5.52	0.547	3.045	1	0.712	1
random	random	rs769366843	0.05	0.001	10.05	0.823	-2.62	5.68	NA	2.125	1	0.235	0.259
random	random	rs780727568	NA	0	NA	NA	NA	NA	NA	NA	NA	NA	NA
random	random	rs142941808	0	0.98	34	0.999	-2.05	5.47	NA	3.94	1	0.713	0.997
random	random	rs752508049	0.17	0.009	14.61	0.87	NA	5.59	0.172	1.48	0.99836	0.035	0.994
random	random	rs754247959	0	0	15.16	0.973	NA	3	0.637	NA	NA	0.323	0.645
random	random	rs761956385	0.12	0.985	7.506	0.597	-4.35	4.38	NA	NA	1	NA	0
random	random	rs201412482	0.55	0.007	12.76	0.826	1.92	5.05	NA	1.355	1	0.079	0.764
random	random	rs756516825	0.13	0.011	13.41	0.963	0.69	4.73	0.522	1.15	1	0.02	0
random	random	rs184013464	0.03	0.007	7.182	0.683	NA	5.86	NA	NA	NA	NA	0.035
random	random	rs777064950	0.41	0.199	0.112	0.638	2.15	3.42	0.271	0.345	1	0.021	0.463
random	random	rs374460466	0.18	0.66	17.27	0.999	-0.21	5.82	0.347	1.04	0.99996	0.148	0.997
random	random	rs543023871	0.09	0.711	12.24	0.919	-2.24	5.09	NA	NA	1	NA	0.999
random	random	rs745396793	0.04	0.713	9.057	0.93	1.78	5.34	0.196	2.47	1	0.081	0.039
random	random	rs753327854	0.43	0.167	11.92	0.94	1.55	5.34	0.31	1.79	0.98743	0.05	0.974
random	random	rs770643908	0.04	0.019	25.2	0.996	0.15	5.43	NA	2.65	0.7691	0.111	0.933
random	random	rs561822206	1	0	0.001	0.48	3.32	3.83	0.377	0.345	1	0.03	0.004
random	random	rs782006211	0.23	0.153	NA	NA	NA	NA	NA	NA	NA	NA	NA
random	random	rs537771359	0.01	0	17.72	0.966	2.07	5.2	0.151	1.59	0.99814	0.061	1
random	random	rs781044890	0	1	34	1	-6.24	5.74	0.828	4.28	1	0.943	0.996
random	random	rs762622672	0.11	0	11.09	0.985	NA	4.98	0.476	NA	1	0.062	0.818
random	random	rs771503556	0.46	0	0.53	0.674	-2.28	5.03	0.414	0.79	0.99989	0.156	0.002
random	random	rs761911542	0.31	0.995	24.3	0.998	-0.4	5.79	0.618	0.57	0.99992	0.305	0.994
random	random	rs372396589	0.12	0.005	5.864	0.843	1.45	3.18	NA	0.44	1	0.042	0.729
random	random	rs780945912	0.86	0.003	10.52	0.889	2.82	3.99	NA	1.1	1	0.069	0.408
random	random	rs377559217	0.38	0.216	15.7	0.984	0.62	5.47	NA	0.965	0.901	0.073	1
random	random	rs376769124	0	0.929	24.7	0.997	NA	5.9	0.537	1.955	1	0.532	0.994
random	random	rs201132330	0.19	0.003	0.232	0.72	-0.86	3.7	0.504	NA	1	0.154	0.005
random	random	rs745778144	0.22	0.633	11.85	0.997	2.96	5.15	NA	1.525	1	0.163	0.999
random	random	rs373211906	0.62	0.007	12.07	0.685	1.82	4.82	NA	-0.255	0.65451	0.007	0.993
random	random	rs752392545	0.1	0.981	24.1	0.998	-0.23	6.16	0.623	2.465	1	0.491	1
random	random	rs370476864	0.05	0.045	26.2	0.999	NA	6.08	NA	2.11	0.99994	0.122	0.074
random	random	rs768362430	0	0.964	23.9	0.99	-1.73	4.55	0.616	2.51	0.91344	0.515	0.072
random	random	rs772376534	NA	0.962	23.9	0.996	-2.04	5.34	0.586	1.79	0.99971	0.656	0.031
random	random	rs764573558	0.17	0.015	9.842	0.951	NA	4.63	0.564	1.165	0.98581	0.149	1
random	random	rs778779444	0.46	0.166	23.3	0.997	0.63	4.66	0.223	2.425	0.97453	0.059	0.998
random	random	rs755713935	1	0.001	13.11	0.975	0.92	5.9	NA	-0.9	NA	0.031	0.999
random	random	rs771902173	0	1	26.3	0.999	-1.8	4.49	0.969	4.67	1	0.687	0.842
random	random	rs780574843	0.12	0.109	13.31	0.962	1.94	5.27	0.325	0.955	1	0.074	0.512
random	random	rs757698761	0	0.474	32	0.998	-0.41	5.18	0.45	2.025	1	0.489	0.363
random	random	rs143702585	0.03	0.989	26.9	0.998	1.3	5.27	NA	2.405	1	0.322	0.904
random	random	rs200128112	0.31	0.011	19.28	0.813	2.02	5.22	NA	-0.695	0.99507	0.061	0.137
random	random	rs776043888	0.04	0.388	17.75	0.952	2.97	5.79	0.411	0.895	0.99995	0.221	1
random	random	rs776371518	1	0	0.001	0.187	1.05	4.6	0.24	-1.67	1	0.021	0.004
random	random	rs759364249	0.07	0.006	7.955	0.922	1.97	5.22	0.265	0.69	1	0.022	0.921
random	random	rs765890875	0.24	0.346	13.15	0.988	-0.66	5.04	0.406	0.55	0.99999	0.387	0.998
random	random	rs201653503	0.39	0.001	5.104	0.926	NA	5.48	NA	-0.55	1	0.052	0.988
random	random	rs563470263	0	0.001	29.5	0.964	0.93	5.71	0.145	2.045	1	0.185	1
random	random	rs774666254	0.43	0	4.669	0.974	0.74	2.21	NA	NA	1	0.008	0.001
random	random	rs751293340	0.01	0.054	24.6	0.991	NA	5.92	0.155	0.69	0.94673	0.074	0.987
random	random	rs750133364	0.1	0.541	NA	NA	NA	NA	NA	NA	NA	NA	NA
random	random	rs573606004	0.34	0.015	15.2	0.961	2.12	4.63	0.411	1.8	0.98494	0.064	0.994
random	random	rs782048147	0.4	0.999	NA	NA	NA	5.24	NA	NA	NA	NA	0.202
random	random	rs777975731	0.01	0.908	24.8	0.997	-2.91	4.74	0.352	1.93	1	0.671	0.176
random	random	rs772277611	0	1	33	0.998	0.54	5.39	0.854	4.99	1	0.757	1
random	random	rs185631749	0.01	0.499	25.3	0.999	2.72	5.03	NA	1.5	0.99732	0.037	0.786
random	random	rs782073775	0.02	0.154	NA	NA	NA	NA	NA	NA	NA	NA	NA
random	random	rs747764035	0.05	0.011	21.9	0.988	NA	4.26	0.385	0.205	0.99711	0.029	0.946
random	random	rs761361558	0.16	0.003	0.001	0.696	3.5	5.41	0.198	0.625	1	0.008	0.022
random	random	rs757643708	0.1	0.534	22.5	0.998	0.24	5.33	0.688	0.785	0.99999	0.273	1
random	random	rs138839127	1	0	0.003	0.417	-0.07	5.27	NA	-1.12	0.99356	0.106	0.653
random	random	rs375297473	0.19	0	18.42	0.932	0.57	4.84	NA	0.205	0.99997	0.096	0.994
random	random	rs777960114	0.03	0.001	22.8	0.993	-0.09	4.16	0.411	1.32	0.76487	0.071	0.984
random	random	rs754644506	0.7	0	16.54	0.904	-0.76	5.7	0.213	NA	0.53375	0.105	1
random	random	rs538102569	0	0.778	14.93	0.933	0.96	5.27	0.323	2.11	0.9962	0.341	0.39
random	random	rs770843869	0.01	0.754	22.8	0.991	5.6	2.2	0.556	0.975	1	0.102	0.013
random	random	rs376141677	0.2	0.925	22.5	0.998	-1.98	4.79	NA	3.175	0.99981	0.446	1
random	random	rs368302066	0	0.843	4.902	0.988	-2.84	2.85	NA	1.79	1	0.225	0.015
random	random	rs779811649	0.15	0.03	15.22	0.93	0.55	5.52	NA	-1.235	0.99864	0.121	1
random	random	rs147062924	0.05	0.131	11.86	0.939	-1.1	5.7	NA	1.005	1	0.206	0.3
random	random	rs866498408	0	0.986	27.6	0.997	-0.28	4.5	NA	3.085	0.99539	0.574	1
random	random	rs772694310	0.07	0.001	0.01	0.591	NA	4.24	NA	1.385	1	0.038	0.984
random	random	rs754119557	0.62	0.012	15.5	0.994	3.2	4.24	NA	0.515	1	0.087	0.195
random	random	rs766864510	0.46	0.005	18.88	0.968	1.25	5.49	0.229	1.4	0.99726	0.019	0.852
random	random	rs748693302	0	0.816	28.2	0.998	0.69	5.5	NA	2.4	0.99929	0.157	0.966
random	random	rs561578405	0.13	0.383	23.8	0.998	-2.44	5.7	0.251	1.67	0.95614	0.287	1
random	random	rs372722932	0.02	0.511	21.7	0.987	NA	3.46	0.539	2.255	1	0.061	0.297
random	random	rs753759158	0.17	0.001	15.49	0.962	0.93	5.16	0.368	0.55	0.93996	0.056	0.113
random	random	rs768113808	0.6	0.017	7.702	0.277	4.46	0.806	NA	1.375	1	0.027	0
random	random	rs778244988	0	1	29.1	0.998	-2.51	5.47	0.878	3.415	1	0.944	1
random	random	rs372128990	0.04	0.432	23.3	0.994	2.17	1.47	NA	2.54	1	0.133	0.003
random	random	rs752798224	0	0.844	26.6	0.995	-1.85	6.02	0.7	0.55	0.99999	0.594	1
random	random	rs753789231	0.2	0.804	23.5	0.999	1.08	5.41	0.735	1.65	1	0.375	0.005
random	random	rs751392334	0.05	0.823	27.2	0.999	NA	5.8	0.464	3.245	1	0.698	0.995
random	random	rs782443887	0	0.99	24.2	0.983	NA	1.66	0.519	2.165	0.75206	0.25	0.86
random	random	rs117366148	0.52	0.103	0.006	0.696	-0.63	2.82	NA	1.245	1	0.228	0.009
random	random	rs754442121	0.03	1	28.1	0.997	-0.7	5.32	NA	3.365	1	0.773	0.949
random	random	rs149928804	0.14	0.011	14.18	0.981	-2.21	5	NA	1.525	1	0.053	0.001
random	random	rs776579743	0.42	0.062	14.65	0.996	-1.78	5.6	0.292	2.24	0.98169	0.512	0.997
random	random	rs760652927	0.13	0.174	25.4	0.999	1	5.43	0.391	1.905	0.53313	0.04	0.995
random	random	rs778667717	0.08	0.532	25.1	0.999	0.12	5.83	0.765	1.92	0.79911	0.339	0.331
random	random	rs371817333	0	0.885	24.5	0.994	2.09	4.83	NA	3.02	0.9949	0.201	0.014
random	random	rs770312357	0.11	0.182	21.1	0.994	0.6	5.73	0.376	0.66	0.99937	0.038	0.722
random	random	rs200776781	0.82	0.012	0.003	0.377	NA	5.3	0.302	0.525	0.99513	0.079	0.022
random	random	rs530397124	0.26	0.035	18.61	0.95	2.39	5.76	0.13	1.955	0.64352	0.055	0.84
random	random	rs139685195	0.23	0.001	7.734	0.802	NA	6.06	NA	1.61	1	0.159	0.834
random	random	rs760123965	0.51	0	0.001	0.827	4.18	5.47	0.306	0.65	1	0.046	0.588
random	random	rs753912935	0	0.963	28.4	0.999	1.73	5.14	0.449	2.125	0.99999	0.213	0.995
random	random	rs776886968	0.49	0.036	13.55	0.985	1.02	2.62	0.586	2.51	1	0.133	0.015
random	random	rs757159355	0.15	0.179	18.96	0.993	-2.42	5.45	0.657	3.52	0.99996	0.746	0.999
random	random	rs760322855	0.11	0.003	11.6	0.988	0.88	5.63	0.171	2.35	1	0.026	0.351
random	random	rs192621142	0.11	0.15	28.7	0.998	0.69	5.97	NA	2.57	1	0.139	1
random	random	rs759768631	0.08	0.999	26.5	0.999	0.91	5.15	NA	2.61	1	0.274	0.995
random	random	rs748122443	0	0.98	26.2	0.998	-0.04	4.76	0.431	2.045	0.99999	0.322	0.967
random	random	rs766207075	0.24	0.164	16.66	0.988	-2.41	5.79	0.18	2.075	0.54266	0.229	0.999
random	random	rs55884352	0.07	0.057	0.084	0.742	3.09	3.02	0.372	1.725	1	0.041	0
random	random	rs748985934	0.25	0.012	19.45	0.971	NA	5.77	0.297	2.315	0.91537	0.062	1
random	random	rs763177148	1	0	0.003	0.54	0.97	4.33	0.226	0.26	0.99837	0.09	0.923
random	random	rs769693414	0.23	0.01	20.9	0.994	0.63	4.97	0.584	1.27	0.99646	0.081	0.998
random	random	rs749426695	0	0.995	34	0.998	-3.12	5.01	0.849	3.405	1	0.96	1
random	random	rs747931030	0	0.977	27.2	0.999	-1.75	5.74	0.598	1.525	1	0.668	1
random	random	rs775624639	0.07	0.991	24.7	0.999	2.94	3.22	0.343	2.3	0.92356	0.071	0.88
random	random	rs771505319	0	0.972	22.6	0.972	4.18	5	0.807	1.935	1	0.147	0.003
random	random	rs746472432	1	0.233	22.6	0.618	-0.65	4.75	0.632	1.07	1	0.366	0.975
random	random	rs750267494	0.03	0.013	11.9	0.907	1.12	3.66	0.444	0.345	1	0.018	0.008
random	random	rs534573908	0.11	0.629	22.4	0.997	2.35	4.31	0.547	2.475	1	0.198	0.029
random	random	rs762777107	0	0.983	23.2	0.994	-0.92	5.7	0.753	4.6	0.99906	0.369	0.003
random	random	rs41424846	1	0	0.011	0.221	0.56	2.02	NA	0.205	1	0.028	0
random	random	rs375721340	0.04	0.992	25	0.994	-1.24	3.81	0.921	3.365	0.6733	0.575	0.04
random	random	rs758396575	0.04	0.278	11.5	0.984	0.68	6.08	NA	1.995	0.94234	0.1	0.034
random	random	rs188445071	0.03	0.809	32	0.999	-2.48	5.48	NA	2.005	0.9669	0.338	0.99
random	random	rs772160829	0.28	0.833	5.539	0.877	NA	3.48	0.357	0.155	1	0.025	0.963
random	random	rs373756812	0.01	0.698	21.9	0.994	-2.53	4.81	0.46	2.09	0.96534	0.558	0.97
random	random	rs768917267	0.27	0.181	16.46	0.755	-3.75	4.4	0.518	0.765	0.89853	0.315	0.999
random	random	rs764154382	0.03	0.935	24.2	0.998	0.24	5.54	0.493	1.15	0.99997	0.439	1
random	random	rs372747469	0.83	0	0.001	0.51	-0.72	2.75	NA	0.345	1	0.054	0.001
random	random	rs587781346	0.05	0.021	16.71	0.981	-2.54	5.4	0.459	1.795	0.99328	0.387	1
random	random	rs763155061	0.19	0	19.96	0.977	2.33	4.56	0.367	0.9	0.99976	0.086	0.979
random	random	rs752862310	0.72	0.005	0.001	0.645	1.6	4.22	0.255	1.525	1	0.01	0.001
random	random	rs767832589	0.07	0.788	22.8	0.999	0.99	4.69	0.488	2	0.98391	0.12	0.293
random	random	rs151291928	0.15	0.988	25	0.985	-2.34	5.61	NA	1.7	1	0.88	1
random	random	rs371446806	0.17	0.037	17.27	0.978	-0.27	5.18	NA	1.5	0.99993	0.118	0.084
random	random	rs759199850	0.44	0.003	20.2	0.989	1.05	5.45	0.268	0.49	0.99759	0.028	0.998
random	random	rs773509006	0.77	0.009	0.001	0.129	-2.01	5.92	0.323	1.32	1	0.219	0.069
random	random	rs146072471	0.72	0.012	20.8	0.949	-1.06	5.75	NA	1.7	1	0.123	0.995
random	random	rs868868217	0.01	0.74	NA	NA	NA	NA	NA	NA	NA	NA	NA
random	random	rs758386629	0.3	0.012	0.064	0.875	3.47	5.5	0.132	1.43	1	0.038	0.71
random	random	rs370030897	0	0.695	32	0.999	-1.93	5.25	NA	-0.005	1	0.755	0.995
random	random	rs773007589	0	0.998	33	0.999	1.12	5.63	0.333	2.94	1	0.441	1
random	random	rs771836446	0.49	0.054	17.85	0.943	-1.15	5.26	0.547	2.175	1	0.451	1
random	random	rs780843384	0.03	0.01	12.54	0.939	0.87	4.65	0.364	1.385	0.98383	0.048	0.142
random	random	rs769133254	0.08	0.192	13.29	0.985	1.26	5.43	0.297	1.59	0.85662	0.032	0.918
random	random	rs751682529	0.01	0.356	25.5	0.995	2.85	5.81	0.18	2.215	0.87925	0.182	0.323
random	random	rs35056226	0	0.862	14.53	0.986	1.92	5.57	0.473	2.65	1	0.06	0.397
random	random	rs142020556	0	0.908	26.1	0.998	-1.08	4.8	NA	3.48	0.99757	0.583	0
random	random	rs549714278	0.35	0.001	23.3	0.997	0.76	5.35	0.189	1.39	0.74283	0.145	1
random	random	rs202216621	0.02	0.995	23.7	0.993	-0.54	5.53	NA	2.48	1	0.78	1
random	random	rs554824536	0	0.992	NA	NA	NA	NA	NA	NA	NA	NA	NA
random	random	rs751872210	0	1	24	0.996	-0.48	5.67	0.848	2.855	0.99995	0.754	0.765
random	random	rs769523379	0.06	0.592	2.156	0.986	-1.23	5.37	0.741	2.635	0.56084	0.452	0.271
random	random	rs534558246	NA	0	NA	NA	NA	NA	NA	NA	NA	NA	NA
random	random	rs778642904	0.09	0.077	6.324	0.714	2.36	4.87	NA	0.855	1	0.016	0.001
random	random	rs148714049	0	0.996	22.9	0.991	-3.06	3.45	NA	2.305	1	0.836	0.983
random	random	rs768168028	1	0	0.136	0.772	0.54	0.603	0.242	NA	1	0.025	0
random	random	rs747251785	0.11	0.067	16.44	0.993	2.15	4.77	NA	2.19	1	0.017	0.001
random	random	rs767217637	0.03	0.237	23.2	0.998	-0.74	5.53	0.5	2.395	0.99979	0.403	0.998
random	random	rs769679896	0.03	0.994	22.9	0.996	-1.35	5.2	0.43	2.38	0.99993	0.555	0.997
random	random	rs535518700	0	0.998	28.1	0.996	-0.2	5.37	0.476	2.465	1	0.346	0.072
random	random	rs141660197	0.64	0	0.148	0.768	1.54	4.82	NA	NA	1	0.018	0.202
random	random	rs202060919	0	0	21.7	0.963	NA	4.52	0.272	2.275	0.87751	0.061	0.074
random	random	rs768036036	0	0.852	26.2	0.992	0.43	5.33	0.417	2.215	1	0.557	0.997
random	random	rs764110569	0.04	0	14.79	0.968	-1.86	4.63	0.22	0.345	1	0.292	0.92
random	random	rs775409696	0.05	0.27	25	0.999	NA	5.72	0.701	3.06	1	0.23	0.411
random	random	rs771040306	0.25	0.007	12.99	0.978	1.89	5.46	0.084	0.345	0.98464	0.081	1
random	random	rs761956672	NA	0	22.8	0.67	NA	4.03	NA	NA	NA	NA	0.022
random	random	rs753375302	0.01	0.007	17.81	0.977	1.6	5.7	0.453	-0.345	0.97043	0.099	1
random	random	rs777436352	1	0.006	9.256	0.618	2.44	6.17	NA	-0.55	0.9224	0.044	1
random	random	rs183569513	0.01	0.912	17.53	0.988	1.52	2.18	NA	1.7	1	0.098	0.014
random	random	rs761942611	1	0.039	17.09	0.138	-0.25	5.88	0.567	-0.345	0.96458	0.088	0.951
random	random	rs550303244	0.12	0	22.3	0.997	2.79	5.63	0.145	1.59	0.99939	0.154	0.993
random	random	rs779145633	0.01	0.925	26.3	0.999	0.86	5.4	0.53	2.095	1	0.22	1
random	random	rs777256563	0	0.998	34	0.999	0.87	4.18	0.585	2.125	1	0.276	0.807
random	random	rs780045702	0	0.12	28.2	0.993	-0.6	6.04	0.612	2.645	1	0.449	1
random	random	rs780026747	0.05	0.005	8.067	0.975	6.32	4.35	0.334	1.415	1	0.082	0.018
random	random	rs534878501	0.03	0.005	13.61	0.995	3.24	3.98	0.242	NA	1	0.047	0.008
random	random	rs377202436	0.05	0.132	23.1	0.993	1.24	4.78	NA	1.1	1	0.032	0
random	random	rs541005940	0.2	0.066	22.9	0.972	0.26	5.92	0.287	2.52	0.99721	0.033	0.942
random	random	rs758963677	0.09	0.219	12.77	0.994	-3.74	6.17	0.536	2.125	0.99999	0.623	0.633
random	random	rs747871674	0.09	0.72	19.04	0.994	1.01	4.71	0.675	1.375	1	0.098	0.999
random	random	rs764745503	0.56	0.003	0.002	0.503	3.08	5.69	0.194	0.895	1	0.028	0.038
random	random	rs146305310	0	0.439	31	0.999	-1.46	5.57	NA	2.54	1	0.622	0.998
random	random	rs758117291	NA	NA	NA	NA	NA	NA	NA	NA	NA	NA
random	random	rs747776344	0	0.992	27.3	0.998	1.66	3.22	0.395	1.95	0.98011	0.234	0.99
random	random	rs763621316	1	0	0.001	0.156	2.11	5.51	0.183	-2.615	1	0.026	0.148
random	random	rs780214812	0	0.986	22	0.981	NA	1.62	0.382	3.205	1	0.02	0
random	random	rs865884747	0.02	0.104	25.6	0.997	0.93	5.36	0.146	1.61	0.65039	0.235	0.16
random	random	rs765746959	0	0.969	26.2	0.997	1.16	5	0.759	1.985	0.99995	0.414	1
random	random	rs572438977	0.21	0.296	18.59	0.984	-0.58	5.56	0.191	1.1	0.83194	0.088	0.999
random	random	rs75427357	0.2	0.204	16.53	0.992	-2.27	5.85	NA	2.17	1	0.519	0.94
random	random	rs747249360	0.01	0.154	14.18	0.927	0.19	6.17	0.173	0.805	1	0.131	0.033
random	random	rs777380219	0	1	29.7	0.999	0.56	5.33	0.932	3.83	1	0.586	0.97
random	random	rs759477494	0	0.907	25.2	0.995	2.6	3.26	NA	1.935	0.99907	0.069	0.004
random	random	rs751754192	0.24	0.03	22	0.809	2.91	5.7	0.439	0.84	1	0.091	0.591
random	random	rs757345578	0.14	0	0.004	0.492	3.22	3.75	0.16	0.205	1	0.012	0.004
random	random	rs199856528	0.02	0.088	23.6	0.998	3.28	4.93	NA	0.55	1	0.064	0.778
random	random	rs750450518	0.05	0.858	26.6	0.999	-0.85	5.08	0.404	2.455	1	0.236	0.997
random	random	rs772824854	0.06	0.989	19.62	0.986	1.74	1.78	0.665	2.515	1	0.039	0.326
random	random	rs764316869	0.06	0.333	23.6	0.779	-1.73	5.06	0.607	1.1	1	0.292	0.003
random	random	rs752295863	0	0.247	26	0.991	NA	3.5	NA	2.63	0.96637	0.206	0.997
random	random	rs747400076	0.01	0.967	26.6	0.991	3.14	5.4	0.716	2.845	1	0.455	1
random	random	rs17845559	0.05	0.963	17.31	0.978	2.44	4.1	0.491	2.685	1	0.082	0.003
random	random	rs769963194	0.02	0.662	25.2	0.986	1.37	5.65	NA	0.975	1	0.035	1
random	random	rs754316919	0.07	0.188	17.28	0.992	1.42	5.84	0.41	2.275	0.87241	0.134	0.997
random	random	rs779088139	0	0.015	11.72	0.976	-1.62	4.6	0.645	NA	1	0.185	0.701
random	random	rs758938043	0	0.997	34	0.995	0.57	5.2	0.542	2.475	1	0.409	1
random	random	rs112030843	0.04	0.849	21.1	0.988	-3.14	5.18	0.446	1.775	0.99987	0.51	0.861
random	random	rs754484079	0.02	0.984	25.5	0.98	-3.15	5.6	0.374	1.37	1	0.695	1
random	random	rs759914400	0.63	0	0.003	0.139	2.53	0.235	0.307	-0.915	1	0.006	0
random	random	rs575388598	0.01	0	12.73	0.986	-2.8	5.22	0.117	NA	1	0.247	0.682
random	random	rs770675255	0	0.91	26.9	0.996	0.93	4.44	0.819	4.45	0.98145	0.455	1
random	random	rs368251332	0.02	0.795	25.9	0.999	0.73	5.23	NA	2.79	1	0.389	1
random	random	rs757515656	0.1	0.053	16.03	0.985	-1.84	5.12	0.512	0.345	0.73794	0.213	0.998
random	random	rs147966876	0.19	0.171	22.5	0.998	0.48	5.72	NA	1.89	1	0.413	1
random	random	rs199697721	0	0.902	35	1	0.78	5.28	NA	2.22	1	0.222	1
random	random	rs17856002	0.44	0.021	20.7	0.977	2	5.29	0.4	1.32	0.71851	0.044	0.974
random	random	rs776255880	0	1	28.6	0.991	0.71	5.4	0.757	4.305	1	0.692	0.878
random	random	rs775238545	0	0.001	24.3	0.983	1.22	0.854	0.224	0.55	0.99657	0.057	0.998
random	random	rs11543029	0.14	0.003	21.7	0.993	-0.63	6.11	0.251	1.65	1	0.225	0.964
random	random	rs761927121	0.09	0.528	23.9	0.991	2.85	5.56	0.242	1.445	0.97803	0.054	0.924
random	random	rs369277963	0.01	0.038	16.79	0.875	NA	4.31	NA	2.31	0.98643	0.074	0
random	random	rs774359694	0	0.997	27.4	0.999	-3.16	5.23	0.792	1.79	1	0.947	0.957
random	random	rs199656479	0.11	0.497	23.6	0.995	1.33	5.98	0.347	2.015	0.79152	0.057	0.999
random	random	rs765775093	0.44	0	8.566	0.88	2.35	3.95	0.165	NA	1	0.042	0.017
random	random	rs760837685	0.91	0	0.001	0.675	1.65	2.78	0.355	-1.76	1	0.011	0
random	random	rs772293053	0.03	0.136	23.1	0.998	0.69	4.92	0.052	2.61	0.75021	0.126	0.993
random	random	rs140289832	0	0.932	34	0.994	-3.11	5.87	0.171	1.525	0.92014	0.401	0.999
random	random	rs371169223	0	0.654	24.1	0.997	1.02	5.73	0.239	1.785	0.99986	0.244	0.218
random	random	rs771942703	0.06	0.007	13.08	0.977	3.56	5.52	0.078	1.59	1	0.068	0.041
random	random	rs778469267	0	0.994	23	0.994	-0.1	4.49	0.158	2.015	0.9988	0.169	0.007
random	random	rs781432899	0.01	0.234	27.4	0.999	1.68	5.58	0.33	2.71	0.99402	0.098	0.995
random	random	rs192268080	0.3	0.001	23.8	0.895	-2.27	6.07	NA	2.28	0.98925	0.439	0.313
random	random	rs185252514	0.65	0.053	0.002	0.41	0.99	4.53	NA	0.69	1	0.004	0.008
random	random	rs377372884	0.31	0	NA	NA	NA	NA	NA	NA	NA	NA	NA
random	random	rs780341645	0	1	34	0.998	1.63	5.29	0.221	3.385	1	0.494	0.951
random	random	rs201197846	0.05	0.027	23.4	0.998	NA	5.62	NA	2.525	1	0.041	0.948
random	random	rs200715336	0.26	0.029	17.85	0.957	1.29	5.02	0.6	1.5	0.99993	0.235	0.996
random	random	rs374592397	0.35	0.048	6.509	0.808	-2.02	5.69	NA	0.705	0.99999	0.315	1
random	random	rs775202541	0	0.154	24	0.978	1.45	5.37	0.392	0.895	0.99804	0.144	0.998
random	random	rs779798413	0.03	0.976	31	0.999	1.46	5.65	0.224	0.345	1	0.135	0.967
random	random	rs747316102	0.07	0.248	23.4	0.997	0.89	5.65	NA	2.42	1	0.264	0.689
random	random	rs768578266	0	0.018	35	0.995	NA	3.17	NA	NA	1	NA	0.534
random	random	rs746820500	0	1	24.9	0.999	0.64	5.82	0.925	2.635	1	0.806	1
random	random	rs762681741	NA	NA	NA	NA	NA	NA	NA	NA	NA	NA
random	random	rs773554196	0	0.951	26.5	0.999	0.77	5.78	0.711	3.255	1	0.755	1
random	random	rs758519100	NA	20.5	0.922	0.27	5.97	0.91	4.73	1	0.696	1
random	random	rs746996523	0.06	0.935	28.3	0.999	0.68	5.93	0.639	1.83	1	0.389	0.026
random	random	rs146553996	NA	0	NA	NA	NA	NA	NA	NA	NA	NA	NA
random	random	rs779165425	0	0.999	34	0.999	0.89	4.92	0.615	2.48	1	0.498	0.998
random	random	rs375642254	0.4	0.067	12.41	0.971	NA	4.88	NA	1.95	0.998	0.018	0.11
random	random	rs780433774	0.05	0	3.148	0.67	NA	2.75	NA	NA	1	NA	0.002
random	random	rs41288309	0.5	0.001	0.003	0.472	2.65	6.03	NA	0.785	1	0.018	0.742
random	random	rs776200057	0.07	0.056	12.1	0.953	1.19	5.87	0.276	NA	0.9987	0.035	0.968
random	random	rs200118427	0.23	0.039	21.8	0.984	0.16	3.48	0.527	0.345	0.9516	0.079	0.501
random	random	rs149226469	0	0.997	29.9	0.999	-1.26	5.66	NA	4.265	1	0.896	0.673
random	random	rs200826906	0.02	0.082	10.82	0.947	4.72	4.15	0.451	1.35	1	0.025	0.085
random	random	rs535487871	0.83	0.992	0.352	0.593	8.9	3.62	0.462	-0.92	1	0.094	0.383
random	random	rs761435514	0.1	0	19.47	0.952	-2.35	4.13	0.297	0.69	0.9751	0.179	0.814
random	random	rs147560595	1	0	12.56	0.73	4.9	5.26	NA	-1.39	0.9898	0.075	0.957
random	random	rs757640069	0.4	0.013	0.012	0.674	0.78	3.94	0.802	0.69	1	0.122	0.001
random	random	rs777413397	0.1	0.027	12.38	0.994	1.74	3.87	0.141	0.345	1	0.048	0.585
random	random	rs368321001	0.62	0.17	24.6	0.992	0.88	5.99	0.454	1.905	0.55261	0.053	0.943
random	random	rs773914389	0	0.283	23	0.966	0.57	5.24	NA	2.175	1	0.077	0.009
random	random	rs771399361	0.08	0.769	28	0.975	-3.25	5.99	0.293	1.59	1	0.506	1
random	random	rs782507006	0.01	0	4.558	0.362	NA	5.76	NA	NA	1	0.127	0
random	random	rs763064411	0	0.553	31	0.999	3.95	5.54	0.446	1.04	0.99595	0.274	1
random	random	rs775509973	0.01	0.399	7.198	0.895	-0.21	5.4	0.525	2.32	1	0.29	0.063
random	random	rs121918167	0	0.994	32	0.999	-3.73	5.36	NA	4.06	1	0.976	0.816
random	random	rs141881462	0.05	0.744	24.6	0.998	-3.74	5.31	NA	2.605	0.98684	0.793	0.208
random	random	rs767023654	0.5	0.216	8.715	0.777	2.12	4.97	0.506	1.79	1	0.085	0
random	random	rs372822699	0.18	0.06	12.84	0.985	-1.24	5.76	NA	0.82	0.99602	0.351	1
random	random	rs61754305	0.19	0.523	9.79	0.993	0.85	5.98	0.494	0.575	0.99786	0.159	0.977
random	random	rs758217586	0.8	0.001	2.38	0.696	1.06	5.63	0.436	0.205	0.88841	0.068	1
random	random	rs761866608	0.01	0.968	33	0.999	-2.94	5.55	NA	0.55	1	0.497	0.994
random	random	rs748177190	0.1	0.079	20.6	0.985	0.97	6.03	0.135	0.895	1	0.04	0.304
random	random	rs774600311	0.53	0	0.001	0.402	2.87	6.08	0.112	NA	1	0.035	0.002
random	random	rs750162387	0	0.996	24.4	0.985	1.54	4.72	0.447	3.11	0.99087	0.316	0.452
random	random	rs111331676	0	1	33	0.998	-0.42	4.71	0.954	2.965	0.9878	0.572	0.943
random	random	rs533572709	0.05	0.398	NA	NA	NA	NA	NA	NA	NA	NA	NA
random	random	rs746753622	0	1	34	0.999	3.45	5.89	0.6	3.1	1	0.526	0.972
random	random	rs779835487	1	0	0.001	0.262	1.27	3.74	0.391	-1.015	1	0.012	0.789
random	random	rs140693905	NA	0	NA	NA	NA	NA	NA	NA	NA	NA	NA
random	random	rs750961097	0.51	0.998	18.32	0.596	-2.31	5.44	0.492	0.605	0.81421	0.318	0.658
random	random	rs755051690	0.05	0	0.065	0.296	0.91	0.732	0.373	NA	1	0.052	0.002
random	random	rs750239808	0	0.999	33	0.998	2.36	5.45	0.563	2.42	1	0.303	1
random	random	rs760777651	0.03	0.088	9.069	0.796	2.9	3.71	0.209	1.385	1	0.028	0.239
random	random	rs867444131	0	0.948	28.6	0.998	1.8	4.58	0.427	3.145	0.72976	0.128	0.8
random	random	rs770055798	0.68	0.037	14.16	0.734	-1.81	3.97	0.316	1.28	0.98265	0.223	0.469
random	random	rs375623402	1	0.007	13.52	0.854	-0.72	5.02	NA	-1.385	1	0.193	0.998
random	random	rs552391007	0.07	0	NA	NA	NA	NA	NA	NA	NA	NA	NA
random	random	rs569229740	0.01	0.848	26.9	0.992	-0.19	5.51	0.732	1.335	1	0.611	1
random	random	rs770955443	0.59	0	12.39	0.887	NA	5.45	0.147	-0.22	0.99993	0.046	0.442
random	random	rs749229372	0	1	26.9	0.997	0.46	5.93	0.852	3.3	1	0.725	0.999
random	random	rs779039948	0.14	0.099	12.75	0.972	0.14	4.73	0.341	0.67	0.99615	0.18	1
random	random	rs748887864	0	0.967	25.5	0.97	-2.52	5.88	0.371	2.24	0.97826	0.566	1
random	random	rs3740072	0	1	25.8	0.999	-3.42	5.41	0.952	3.205	1	0.925	1
random	random	rs777088277	0.19	0.596	23.7	0.998	2.68	5.77	0.614	1.485	0.99987	0.206	0.999
random	random	rs763864426	0.05	0.02	20.4	0.983	-2.63	5.75	0.427	2.31	0.77339	0.306	0.999
random	random	rs147371024	0.13	0.006	4.769	0.976	0.13	5.01	NA	1.245	1	0.033	0.487
random	random	rs782339976	0.27	0.278	24.3	0.998	NA	5.95	0.334	NA	NA	0.193	1
random	random	rs138057350	0.19	0.871	22.6	0.978	1.91	5.71	NA	2.135	1	0.225	1
random	random	rs782080716	0.01	0.315	1.178	0.522	NA	3.87	0.427	1.43	1	0.026	0.01
random	random	rs750437618	0.11	0.023	13.59	0.902	-0.18	5.27	0.211	1.65	1	0.033	0.005
random	random	rs4253325	0.68	0	16.5	0.809	-3.15	5.97	NA	0.32	0.99992	0.279	0.679
random	random	rs371679487	0	0.974	26.2	0.999	1.94	5.33	NA	2.24	0.79114	0.1	0.975
random	random	rs121912872	0	0.996	25.2	0.996	-4.42	3.91	0.991	4.265	1	0.974	0.966
random	random	rs571876690	0.09	0.001	13.16	0.873	-1.72	3.9	NA	1.935	0.99999	0.108	0.436
random	random	rs764158086	0	1	31	0.999	0.95	5.98	0.606	0.735	1	0.343	1
random	random	rs140110242	0.68	0.018	0.366	0.944	2.08	6.16	NA	0.255	0.99152	0.104	1
random	random	rs772813332	0	0.729	23.4	0.943	0.75	1.19	NA	NA	NA	NA	0.964
random	random	rs867002689	0.41	0.672	2.669	0.898	-1.11	3.07	0.39	0.64	0.99965	0.031	0.998
random	random	rs569834973	0.21	0.006	13.47	0.93	-4.28	5.29	0.249	0.635	1	0.167	0.058
random	random	rs765352390	0.13	0.045	8.697	0.84	4.28	5.19	0.579	0.42	1	0.041	0.014
random	random	rs761084459	0.38	0.737	0.561	0.953	1.37	NA	0.184	NA	1	0.019	0.004
random	random	rs551240966	0.58	0.03	0.018	0.626	-1.86	5.8	0.333	0.55	1	0.093	0.023
random	random	rs74998872	0.33	0.003	0.035	0.165	3.37	3.9	NA	0.75	0.9999	0.011	0.966
random	random	rs200339553	0.2	0	0.141	0.453	NA	4.13	NA	NA	1	0.039	0
random	random	rs111603147	1	0	0.002	0.776	NA	3.29	NA	NA	1	NA	0.1
random	random	rs751226959	0.13	0.898	24.4	0.992	-1.9	4.74	0.731	-0.215	1	0.528	1
random	random	rs376054614	0	0.995	34	0.998	0.96	4.86	0.912	4.34	0.99998	0.378	0.875
random	random	rs757777622	0.02	0.985	27.7	0.995	1.64	5.55	0.608	1.185	1	0.617	0.999
random	random	rs200366841	0.12	0.01	10.51	0.957	-1.05	4.17	0.42	1.295	1	0.067	0.079
random	random	rs200517268	0	0.999	29.6	0.999	-2.4	5.48	0.327	2.735	1	0.562	1
random	random	rs758247731	0.23	0.014	5.093	0.524	-1.61	3.53	0.396	NA	1	0.165	0.013
random	random	rs78704784	0	0.528	28.2	0.999	1.63	5.24	NA	2.065	1	0.257	0.998
random	random	rs8030741	0.04	0.864	12.37	0.891	3.16	2.07	NA	0.55	1	0.035	0.008
random	random	rs142586635	1	0.001	0.005	0.202	-1.95	4.42	0.636	-0.965	1	0.244	0.595
random	random	rs139032235	0.09	0	10.45	0.841	0.16	5.87	NA	NA	0.63002	0.136	0.914
random	random	rs778780988	0	0	NA	NA	NA	NA	NA	NA	NA	NA	NA
random	random	rs761390518	0	0.347	23.4	0.967	0.86	5.65	NA	0.895	0.94899	0.062	0.203
random	random	rs747615034	0	0.807	34	0.999	1.46	5.94	0.267	2.135	1	0.131	0.956
random	random	rs866716023	0.02	0.742	22.7	0.99	NA	3.94	0.402	2.295	1	0.178	0.056
random	random	rs549973566	0	0.449	NA	NA	NA	NA	NA	NA	NA	NA	NA
random	random	rs146454764	0	0.602	22.6	0.997	1.4	4.51	NA	1.04	0.99982	0.214	0.131
random	random	rs772830244	0.02	0.067	26.5	0.996	0.78	5.28	0.574	2.905	0.99997	0.249	0.684
random	random	rs774474217	0	0.813	NA	NA	NA	NA	NA	NA	NA	NA	NA
random	random	rs770444167	0.08	0.871	23.9	0.998	1.4	6.04	0.255	2.3	0.99946	0.116	1
random	random	rs377416170	0.06	0.439	17.91	0.988	2.15	2.1	NA	0.995	0.99966	0.02	0.37
random	random	rs776846568	0.11	0.222	6.496	0.993	3.73	3.97	0.355	2.42	1	0.099	0.006
random	random	rs368272325	0.91	0.11	0.956	0.302	NA	3.07	NA	1.245	1	0.108	0
random	random	rs112335453	0.33	0.029	NA	NA	NA	NA	NA	NA	NA	NA	NA
random	random	rs201340058	0.01	0.988	28.3	0.999	0.3	5.34	NA	3.365	0.99873	0.447	0.993
random	random	rs762574221	0.25	0.007	0.17	0.46	3.03	4.69	0.174	1.975	1	0.078	0
random	random	rs780134577	0	0.906	25	0.998	0.88	6.04	0.346	2.14	0.99992	0.216	1
random	random	rs773797511	0	0.335	22.8	0.993	-2.35	5.12	0.216	2.215	1	0.243	0.949
random	random	rs775840841	0.7	0.969	10.67	0.961	-1.15	3.08	NA	0.69	0.79131	0.2	0.48
random	random	rs549135307	0.01	0.241	23.9	0.931	0.88	5.14	0.765	2.015	0.99712	0.267	0.065
random	random	rs568381966	0.21	0.876	NA	NA	NA	NA	NA	NA	NA	NA	NA
random	random	rs768898589	0.9	0.13	8.494	0.987	3.52	3.45	0.426	NA	1	0.047	0.037
random	random	rs375902844	0.02	0.066	25.2	0.993	-4.18	5.97	0.574	2.485	1	0.715	1
random	random	rs553215163	0	0.259	23.8	0.985	3.41	5.47	0.514	1.14	1	0.15	0.945
random	random	rs753826139	0	0.019	23.1	0.988	0.99	5.01	0.365	1.79	1	0.351	0.986
random	random	rs61996316	0.24	0.007	19.57	0.954	3.65	4.87	NA	1.665	0.59458	0.077	0.982
random	random	rs202213093	0.14	0.3	16.14	0.99	0.3	4.98	NA	0.55	0.97833	0.13	1
random	random	rs759038177	0.05	0.029	11.09	0.885	NA	5.09	0.152	0.205	0.99592	0.035	1
random	random	rs774794650	0	0.116	24.3	0.995	0.34	5.93	0.246	NA	0.9873	0.105	0.999
random	random	rs769870508	0.85	0.001	10.1	0.783	1.32	5.94	0.317	NA	0.9988	0.045	0.998
random	random	rs144907991	NA	0	NA	NA	NA	NA	NA	NA	NA	NA	NA
random	random	rs545628469	0.02	0.028	6.8	0.886	-0.16	0.189	NA	NA	0.99999	NA	0.046
random	random	rs370843728	0.1	0	0.435	0.736	3.04	5.5	0.102	NA	1	0.036	0.003
random	random	rs371029269	0.23	0.998	26.4	0.998	NA	5.68	NA	2.65	1	0.171	1
random	random	rs773631848	0	0.113	22.3	0.953	NA	4.63	0.653	0.695	0.98776	0.229	0.046
random	random	rs187764871	0.04	0.549	23.9	0.995	0.58	5.53	NA	2.135	1	0.137	0.999
random	random	rs576293806	0.41	0.001	18.19	0.915	NA	4.84	0.336	1.78	0.59135	0.036	0.917
random	random	rs77730443	0.04	0.019	25	0.999	-0.47	6.08	0.776	2.17	1	0.443	1
random	random	rs770635731	0.29	0.012	17.89	0.994	-3.11	4.05	0.668	1.21	0.98332	0.212	0.512
random	random	rs766277711	0.08	0.154	13.56	0.971	-0.27	4.19	0.257	0.55	0.91177	0.101	0.852
random	random	rs182417012	0.05	0.966	24.9	0.987	8.42	4.8	NA	2.93	0.92358	0.137	1
random	random	rs776824849	0	0.994	16.58	0.99	NA	3.53	0.283	0.805	0.80197	0.165	0.571
random	random	rs745339793	0.51	0	NA	NA	NA	NA	NA	NA	NA	NA	NA
random	random	rs781947223	0.01	0.961	27.8	0.999	NA	5.34	0.547	2.39	0.99951	0.331	1
random	random	rs141280630	0.06	0.054	21.3	0.997	-0.35	5.97	NA	2.215	0.93657	0.103	0.463
random	random	rs140860888	0.96	0.003	0.011	0.786	-2.05	4.5	NA	1.125	1	0.102	0.062
random	random	rs758875916	0.17	0.037	12.43	0.921	2.79	5.13	0.346	-0.11	0.83085	0.018	0.994
random	random	rs41307798	NA	0	0.007	0.455	-2.26	4.39	0.348	0.215	0.99985	0.251	0.02
random	random	rs768116280	0.01	0.02	23.8	0.991	-0.78	5.74	0.335	1.1	0.99615	0.137	0.998
random	random	rs541726546	0.07	0.066	23	0.997	-1.57	5.25	0.339	2.295	0.96877	0.133	0.638
random	random	rs757069972	0	0.062	19.58	0.979	0.95	5.56	0.448	1.835	0.97443	0.041	0.538
random	random	rs73981411	0.04	0.259	23.6	0.973	-3.57	5.85	NA	2.89	0.77234	0.591	0.998
random	random	rs201860939	0.61	0.022	13.55	0.983	-1.6	5.54	0.152	1.995	0.82543	0.212	0.998
random	random	rs376839918	0	0.907	35	0.999	1.44	4.94	0.557	3.155	1	0.395	0.767
random	random	rs750157229	0.51	0.098	17.87	0.993	2.04	5.32	0.448	1.465	0.98754	0.057	0.984
random	random	rs371074731	0.01	0.964	20.8	0.979	6.68	2.36	0.152	2.38	1	0.1	0.001
random	random	rs767597181	0.1	0.057	23.2	0.996	-3.02	6.17	0.435	2.12	1	0.466	0.817
random	random	rs747886688	0.17	0.068	23.9	0.997	0.86	5.87	0.158	0.55	1	0.108	1
random	random	rs771612948	0.4	0.153	0.061	0.916	NA	2	0.268	NA	1	0.039	0.005
random	random	rs757499252	0.09	0.43	17.72	0.999	2.02	2.83	0.452	1.7	0.99038	0.04	0.998
random	random	rs771333917	0.01	0.541	27.5	0.994	0.61	4.54	0.58	3.41	1	0.407	0.994
random	random	rs756111023	0.04	0.902	24.1	0.999	-2.43	4	0.505	2.445	0.9988	0.654	0.995
random	random	rs769490744	0.01	0.996	23.3	0.998	3.04	4.86	0.486	3.215	0.99649	0.106	0.031
random	random	rs769043908	0.07	0.031	7.079	0.742	0.35	5.96	0.259	0.895	1	0.022	0.82
random	random	rs780125595	0.25	0.003	15.55	0.971	-1.12	5.25	0.148	0.27	0.98983	0.18	0.993
random	random	rs199700509	0.87	0.003	0.208	0.828	1.03	5.95	NA	2.105	1	0.037	0.844
random	random	rs778431146	0	0.022	22.8	0.991	-2.4	4.37	0.656	1.26	0.99983	0.319	0.063
random	random	rs144560523	0.03	0.425	23.4	0.998	2.37	3.87	NA	1.215	0.99935	0.135	0.905
random	random	rs369600553	0	0.998	29.6	0.995	2.14	5.82	NA	2.485	0.99757	0.195	0.99
random	random	rs757048997	0	0.985	28.6	0.999	3.01	4.79	0.856	2.725	1	0.366	0.889
random	random	rs143653016	0.36	0.245	17.95	0.987	NA	4.68	NA	1.28	0.67802	0.018	0.998
random	random	rs772113259	0.32	0.267	8.775	0.918	-0.15	3.73	0.642	1.75	1	0.249	0.005
random	random	rs377450166	0	1	23.6	0.996	1.18	4.03	NA	3.865	0.9977	0.312	0.807
random	random	rs747320274	0	0.97	NA	NA	NA	NA	NA	NA	NA	NA	NA
random	random	rs747500990	0.11	0.454	0.013	0.935	0.34	3.64	0.727	2.755	0.99999	0.12	0.001
random	random	rs772805015	0.6	0.001	5.667	0.608	NA	4.85	0.484	NA	1	0.014	0.001
random	random	rs201774754	0.12	0	12.09	0.944	-2.8	5.87	0.426	-1.19	0.97731	0.327	0.497
random	random	rs762370172	0.06	0.081	0.301	0.898	1.62	5.79	0.257	1.935	1	0.03	0.015
random	random	rs374364164	0.24	0.003	10.64	0.798	-0.81	2.49	NA	NA	1	0.069	0
random	random	rs773803500	0.02	0.976	27.1	0.995	-6.97	4.74	0.906	2.485	1	0.936	0.997
random	random	rs751526218	0.27	0.025	NA	NA	NA	NA	NA	NA	NA	NA	NA
random	random	rs535187264	NA	0	2.666	0.388	NA	4.66	NA	NA	1	0.03	0.001
random	random	rs372921662	0	0.999	33	0.998	NA	5	NA	2.77	1	0.798	0.981
random	random	rs753592308	0.18	0.258	8.14	0.994	-0.13	5.33	0.247	1.935	1	0.03	0.002
random	random	rs116545654	0.59	0.009	10.08	0.924	NA	3.66	NA	0.46	0.99985	0.044	0.988
random	random	rs371160310	0	0.543	24.5	0.997	1.31	5.5	NA	1.93	0.99828	0.089	0.943
random	random	rs776164218	0.08	0	NA	NA	NA	NA	NA	NA	NA	NA	NA
random	random	rs766654382	0	0.484	23.8	0.996	1.93	5.05	0.509	1.32	0.99957	0.253	0.992
random	random	rs771558015	0.02	0.962	28.5	0.98	-3.58	5.43	0.597	2.805	1	0.83	1
random	random	rs753465411	0.02	0.919	24.6	0.994	1.31	4.14	0.394	2.57	1	0.307	0.908
random	random	rs141788938	0.16	0.014	0.217	0.873	-0.74	5.47	NA	1.5	1	0.08	0.507
random	random	rs773285609	0	0.999	33	0.999	-2.65	5.91	0.842	4.265	0.99973	0.751	0.999
random	random	rs760682560	0.18	0.222	11.79	0.411	2.24	5.01	0.788	0.5	1	0.163	0.001
random	random	rs776808324	0.91	0	0.002	0.459	0.37	4.17	0.181	0.205	1	0.053	0.028
random	random	rs371974636	0.25	0.023	13.43	0.989	2.32	5.8	NA	0.46	1	0.062	1
random	random	rs565302631	0	0.808	23.7	0.998	-3.4	4.89	0.526	3.255	0.81191	0.633	0.971
random	random	rs371117855	0.1	0.001	22.5	0.984	NA	5.32	NA	1.57	0.99744	0.023	0.72
random	random	rs121918016	0	0.995	34	0.999	-4.84	4.91	0.988	4.23	1	0.983	0.978
random	random	rs746564217	0	0.742	23.1	0.977	-1.02	5.32	0.748	3.04	0.99961	0.541	0.972
random	random	rs148207995	0	0.936	26.5	0.995	-1.02	5.54	NA	2.965	0.92591	0.501	0.142
random	random	rs772724969	0.01	0.311	21.1	0.994	3.61	5.67	0.422	1.5	0.99981	0.068	1
random	random	rs748021309	0.28	0.94	20.2	0.997	-1.57	5.57	0.569	2.545	0.99997	0.54	0.993
random	random	rs754214702	0	0.148	27.9	0.998	NA	4.69	0.523	2.75	0.99972	0.167	1
random	random	rs773414629	0.12	0.546	11.93	0.992	2.19	5.01	0.081	0.895	0.54536	0.072	0.996
random	random	rs541858725	0.45	0.01	23.8	0.994	-4.33	5.25	0.249	0.345	0.99338	0.247	0.999
random	random	rs782013881	0.35	0.837	20.8	0.999	-1.08	3.15	0.349	0.805	1	0.313	1
random	random	rs782337049	0.01	0.134	10.53	0.736	3.66	0.869	0.181	1.02	1	0.093	0.001
random	random	rs758761150	0	0.962	28	0.999	NA	6.07	NA	2.16	1	0.5	0.999
random	random	rs768166688	0	0.999	24.6	0.964	2.05	5.7	0.517	3.11	1	0.592	1
random	random	rs761929796	0	1	25	0.999	NA	5.71	0.783	2.445	1	0.463	0.145
random	random	rs762413869	0.07	0.422	23.7	0.993	-1.94	4.76	0.484	-0.24	0.85128	0.426	0.991
random	random	rs375653881	0	0.944	24.4	0.999	NA	5.92	NA	1.245	1	0.237	0.846
random	random	rs752476588	0.01	0.638	23.8	0.989	-1.1	5.4	0.157	0.55	0.99994	0.401	0.999
random	random	rs764451903	0.04	0.003	23.9	0.982	2.24	4.08	0.217	1.725	1	0.136	0.987
random	random	rs867912295	0.05	0.925	22.9	0.997	3.47	3.2	0.927	2.4	0.99732	0.246	0.005
random	random	rs761505778	0.07	0.845	26.1	0.999	2.09	5.78	0.539	-0.005	1	0.369	1
random	random	rs782649180	0	0.995	26.4	0.993	1.17	5.32	0.444	1.495	1	0.252	1
random	random	rs778341499	0.09	0.59	23.5	0.998	NA	5.15	NA	NA	0.80827	0.122	0.175
random	random	rs200988588	0.01	0.653	19.7	0.957	1.73	1.79	NA	1.5	1	0.07	0.696
random	random	rs539813481	0	0.999	33	0.999	1.84	5.45	0.262	1.83	1	0.3	1
random	random	rs145472133	0.25	0.037	19.95	0.587	3.25	4.62	NA	1.625	0.91596	0.061	0.822
random	random	rs766680818	0	1	31	0.975	0.44	5.04	0.345	2.32	1	0.426	0.971
random	random	rs757576411	0.1	0.347	24.8	0.998	0.46	5.55	NA	0.13	1	0.166	0.766
random	random	rs769134275	0	0.903	20.4	0.997	6.18	5.28	0.344	1.635	1	0.051	0.196
random	random	rs782345155	0.05	0.264	23.3	0.997	-1.59	5.37	0.418	1.775	1	0.461	0.996
random	random	rs774624936	0	0.967	34	0.999	NA	5.72	NA	2.84	1	0.551	0.827
random	random	rs569009321	0	0.957	23.6	0.992	NA	5.79	0.513	2.295	0.99009	0.224	0.028
random	random	rs199948263	1	0.007	3.768	0.749	2.25	3.9	NA	0.125	1	0.033	0.004
random	random	rs779081104	0.03	0.913	26.8	0.999	-0.49	5.67	0.649	2.485	1	0.394	0.327
random	random	rs764375032	0.18	0.825	18.09	0.992	2.65	4.98	0.543	0.235	0.99999	0.195	0.999
random	random	rs745870744	0	0.007	23.5	0.996	-0.78	4.67	0.173	0.895	0.64824	0.121	0.999
random	random	rs771362834	0.19	0.005	18.74	0.989	0.92	4.94	0.183	0.9	0.50225	0.108	1
random	random	rs776537882	0.14	0.299	23.2	0.993	0.89	3.25	0.238	0.975	1	0.067	0.72
random	random	rs151341209	0.08	0.982	22.9	0.974	NA	3.2	0.742	2.32	0.99587	0.136	0.215
random	random	rs150588580	0.19	0.015	26.7	0.996	2.67	6.17	NA	0.975	0.58497	0.042	0.999
random	random	rs372654409	0	0.78	24.4	0.994	2.04	5.21	NA	2.785	0.5974	0.07	0.835
random	random	rs536163605	0.16	0.645	NA	NA	NA	NA	NA	NA	NA	NA	NA
random	random	rs143774024	0	0.891	26.1	0.999	1.39	6.16	NA	2.48	1	0.121	1
random	random	rs749839395	0.22	0.325	16.67	0.995	1	5.92	0.605	1.995	0.70907	0.111	0.998
random	random	rs778315131	0	0.993	27.3	0.999	1.74	5.12	0.294	1.87	0.9984	0.187	1
random	random	rs752588796	0.05	0.21	11.32	0.893	-3.49	2.95	0.292	NA	1	0.151	0.005
random	random	rs150189440	0.11	0.213	26.2	0.999	2	5.92	NA	1.78	0.99636	0.078	0.999
random	random	rs542860139	0.24	0.003	18.32	0.832	1.07	4.59	0.365	NA	1	0.073	0.001
random	random	rs749004980	0	0.998	25.7	0.977	-1.25	5.41	0.825	3.12	1	0.78	0.778
random	random	rs769907128	0.01	0.793	33	0.999	1.01	5.24	0.563	1.405	1	0.191	0.817
random	random	rs757718454	0.39	0.049	0.888	0.686	2.24	5.53	0.276	0.97	1	0.015	0.004
random	random	rs774802654	0	1	21.6	0.992	-8.38	5.26	0.917	3.72	1	0.868	0.059
random	random	rs532189291	0.27	0.168	0.521	0.817	0.29	5.69	0.311	1.59	0.99997	0.032	0
random	random	rs150994342	0.02	0.759	25.3	0.996	-1.8	5.9	NA	2.615	0.99997	0.574	0.992
random	random	rs202223374	0.17	0.05	17.21	0.969	0.55	5.24	NA	1.04	0.9904	0.066	0.994
random	random	rs557791433	0.54	0.001	8.051	0.13	-1.53	4.14	0.322	0.85	1	0.091	0.007
random	random	rs763546617	0.11	0.01	18.7	0.93	5.4	3.75	0.217	2.08	0.99852	0.069	0.795
random	random	rs779621630	0	0.954	28.2	0.998	0.62	5.37	0.787	0.825	1	0.514	0.993
random	random	rs752633093	0.11	0.847	21.4	0.996	2.25	5.66	0.327	2.3	0.5126	0.094	0.999
random	random	rs779989078	0.94	0.979	0.036	0.603	0.91	3.51	NA	1.15	1	0.043	0.014
random	random	rs541957823	0.33	0.003	0.329	0.753	3.08	5.93	0.374	1.21	1	0.045	0.653
random	random	rs372842677	0.02	0.153	22.5	0.986	1.47	5.1	NA	1.15	1	0.091	0.018
random	random	rs753643627	0.01	0.42	23.2	0.994	-1.57	3.53	0.848	3.47	0.99998	0.281	0.958
random	random	rs767101261	0.09	0	NA	NA	NA	NA	NA	NA	NA	NA	NA
random	random	rs759512714	0.37	0.025	1.366	0.718	1.6	4.5	0.349	1.1	0.97384	0.144	0.858
random	random	rs754490512	0.17	0.001	4.551	0.854	1.97	4.73	NA	-0.29	1	0.07	0.003
random	random	rs771038583	0.02	0.996	26	0.999	1.11	5.47	0.347	2.25	0.66887	0.305	0.853
random	random	rs755561718	0.06	0.013	24.3	0.996	0.35	5.52	0.39	1.525	0.81329	0.057	1
random	random	rs758224000	0	0.763	27.7	0.997	0.46	5.32	0.244	2.25	1	0.363	0.893
random	random	rs761796622	0.02	1	25.1	0.997	0.94	4.02	NA	2.19	1	0.249	1
random	random	rs769514754	0.18	0.954	24.3	0.998	0.01	5.34	0.594	0.495	0.85384	0.403	0.991
random	random	rs762967101	0.09	0.368	22.2	0.988	3.51	4.47	0.206	1.995	1	0.254	1
random	random	rs375917051	0.04	0.076	18.13	0.946	NA	5.4	NA	2.08	0.99982	0.068	0.165
random	random	rs765077743	1	0	12.82	0.49	NA	5.66	0.23	-1.23	0.9758	0.074	0.975
random	random	rs773593204	0	0.939	24.2	0.999	-1.26	5.47	0.805	3.485	0.94464	0.703	0.996
random	random	rs749472696	0.12	0.757	23.9	0.994	1.9	5.24	0.434	1.425	1	0.304	0.99
random	random	rs867488700	0.23	0.297	19.13	0.998	1.44	6.05	0.443	1.935	1	0.051	0.924
random	random	rs754112372	1	0	6.685	0.906	-1.8	4.81	0.245	0.695	0.99966	0.24	1
random	random	rs769125344	0.06	0.316	3.227	0.993	2.29	5.24	0.137	1.935	1	0.049	0.001
random	random	rs368446194	1	0	0.155	0.299	NA	3.53	NA	-3.44	1	0.103	0.734
random	random	rs772955292	0.76	0.003	0.61	0.365	5.65	3.13	0.605	-0.68	0.99976	0.065	0.997
random	random	rs748537420	0.08	0.694	24.2	0.994	NA	5.56	0.1	0.695	0.99956	0.354	1
random	random	rs758749875	0.09	0.012	0.004	0.348	3.19	0.109	NA	1.355	NA	NA	0.002
random	random	rs761693050	0	0.998	26.4	0.997	-0.18	5.6	0.528	2.435	1	0.502	1
random	random	rs762580778	1	0	9.693	0.838	1.54	5.57	0.379	0.69	0.97456	0.051	0.999
random	random	rs35618857	0.96	0.005	6.766	0.769	3.23	5.7	0.298	-0.455	0.86349	0.025	0.994
random	random	rs781365435	0.04	0.055	22.4	0.967	2.29	4.73	0.251	2.28	0.98992	0.113	0.97
random	random	rs774617850	0.29	0.187	18.2	0.993	1	5.79	0.166	2.34	1	0.084	0.996
random	random	rs537835583	0	0.978	27	0.998	3.99	4.28	0.764	3.105	0.99551	0.211	1
random	random	rs201847219	0.2	0.027	11.26	0.916	2.08	5.22	NA	2.315	0.99858	0.093	0.857
random	random	rs561656377	0.64	0	10.04	0.962	1.76	5.15	NA	0.895	1	0.069	0.018
random	random	rs150932533	0	0.887	33	0.998	1.46	4.82	NA	2.095	1	0.338	1
random	random	rs780304039	0.69	0.023	12.54	0.983	1.59	5.97	0.091	-0.805	1	0.06	0.991
random	random	rs752908335	0.11	0.21	16.01	0.981	1.08	3.37	0.191	1.78	1	0.037	0.054
random	random	rs184422767	0.23	0.007	9.62	0.866	5.63	4.09	NA	1.12	1	0.057	0.994
random	random	rs35883188	0.11	0.066	16.17	0.966	0.75	5.4	NA	1.74	0.99991	0.068	0.864
random	random	rs372768915	0.23	0.403	14.77	0.97	1.52	3.73	NA	NA	0.98863	0.07	0.999
random	random	rs761588739	0.03	0.996	25.5	0.971	-0.01	5.77	0.533	2.455	1	0.56	1
random	random	rs747968435	0.13	0.015	14.31	0.966	3.89	5.51	0.428	1.055	0.98928	0.106	0.889
random	random	rs776165201	0.09	0.513	23.6	0.999	0.83	5.87	0.186	0.345	1	0.421	0.898
random	random	rs148995160	0.04	0.3	23	0.991	-2.46	5.75	0.451	2.07	0.78881	0.28	0.922
random	random	rs371334183	0.21	0	8.916	0.927	NA	5.04	NA	1.735	1	0.032	0.001
random	random	rs757868037	0.22	0.025	23.2	0.996	-2.21	5.39	0.31	2	0.51147	0.221	0.993
random	random	rs757870349	0.36	0.015	1.009	0.558	NA	4.94	0.087	0.345	0.99998	0.101	0.005
random	random	rs779096109	0.01	0.985	26.4	0.999	3.01	4.91	0.452	2.355	0.99999	0.119	1
random	random	rs753786295	0	0.993	24.4	0.994	0.67	6.03	0.354	1.895	1	0.285	0.996
random	random	rs766839379	0.13	0.012	0.193	0.751	2.3	3.65	0.197	1.95	1	0.019	0.001
random	random	rs759648564	0.02	0.063	17.76	0.967	NA	5.62	0.281	0.55	0.70042	0.127	0.48
random	random	rs781823007	0	1	34	0.996	-0.92	3.76	0.791	3.855	1	0.887	0.995
random	random	rs367824247	0.15	0.354	15.97	0.971	1.87	5.61	NA	1.505	1	0.397	1
random	random	rs779257158	0	0.958	23.2	0.991	NA	5.47	NA	2.505	1	0.274	0.008
random	random	rs745438489	0.01	0.984	29.1	0.999	-1.79	6.08	0.465	2.165	1	0.797	1
random	random	rs534649383	0.47	0.994	23.3	0.987	0.99	5.34	0.473	1.59	0.99999	0.132	0.992
random	random	rs758957354	0.02	0	2.458	0.815	-0.42	4.82	0.504	NA	1	0.094	0.998
random	random	rs766819833	0	0.859	29.9	0.999	0.75	4.68	0.865	3.565	0.99988	0.448	1
random	random	rs752570845	0	0.993	33	0.999	1.46	5.1	NA	2.75	1	0.574	0.996
random	random	rs761845883	0	0.636	32	0.996	2.43	4.39	0.517	3.175	1	0.252	0.998
random	random	rs760324009	1	0	0.002	0.554	3.14	5.35	0.124	1.39	1	0.061	0.938
random	random	rs780388156	0.04	0.212	23.6	0.994	1.59	5.74	0.568	1.87	1	0.199	0.895
random	random	rs754209668	0.22	0.015	0.148	0.78	2.77	5.4	0.22	2.24	1	0.019	0
random	random	rs148263008	0.02	0.199	24.4	0.994	8.7	3.56	NA	1.07	1	0.035	0.003
random	random	rs143773668	0.19	0.111	25.3	0.998	-0.19	5.87	0.422	2.38	1	0.343	0.966
random	random	rs749443261	0.69	0.991	21.7	0.997	NA	5.81	0.186	1.7	0.79493	0.11	0.982
random	random	rs572424184	0.03	0.347	25.3	0.999	1.13	5.36	0.564	-0.505	1	0.18	1
random	random	rs772812351	0.17	0.003	22.4	0.988	2.5	5.06	0.286	1.62	0.99998	0.098	0.999
random	random	rs758709741	0.65	0	15.45	0.994	4.08	5.51	0.136	0.345	0.99968	0.103	0.988
random	random	rs764390623	0.49	0	0.007	0.35	1.56	4.65	0.201	NA	1	0.01	0.348
random	random	rs755539097	0.63	0.054	5.866	0.868	1.44	5.91	0.197	2.175	1	0.067	0.008
random	random	rs370697061	0.27	0.001	20.2	0.994	2.02	5.79	NA	1.905	0.98739	0.184	1
random	random	rs587651626	0.01	0.988	NA	NA	NA	NA	NA	NA	NA	NA	NA
random	random	rs772418775	0.4	0.007	19.54	0.992	-2.77	3.43	0.472	NA	1	0.038	0.68
random	random	rs149641563	0.03	0.418	25.9	0.998	NA	5.39	NA	2.32	1	0.326	0.998
random	random	rs202119813	0.22	0.231	23.8	0.998	2.55	5.34	NA	2.585	0.99626	0.055	0.998
random	random	rs372761872	0	0.995	33	0.998	-0.91	5.14	0.298	2.455	1	0.592	0.987
random	random	rs143537709	0	0.987	31	0.999	-4.04	5.22	NA	3.185	0.87549	0.641	0.99
random	random	rs368373075	0.15	0	18.09	0.978	0.97	5.09	NA	NA	1	0.05	0.034
random	random	rs766182874	0.01	0.936	25.4	0.999	1.75	4.79	0.397	0.975	0.99837	0.068	0.98
random	random	rs776326796	0	0.95	NA	NA	NA	NA	NA	NA	NA	NA	NA
random	random	rs759034284	0.09	0.001	16.5	0.837	1.57	4.96	NA	1.8	0.99998	0.085	0.825
random	random	rs774128421	0.02	0.744	24.5	0.998	NA	4.39	0.455	1.535	0.99641	0.155	0.996
random	random	rs868489246	0.58	0.003	9.193	0.967	NA	5.04	0.185	1.845	0.99676	0.205	0.973
random	random	rs201182189	0.04	0.696	22.3	0.999	3.07	5.93	NA	2.24	0.57391	0.153	0.996
random	random	rs775914102	0.11	0.005	19.39	0.987	2.61	5.58	0.158	-0.345	0.93734	0.105	1
random	random	rs774684034	0.61	0	0.148	0.535	2.75	4.85	0.323	0.895	1	0.07	0
random	random	rs771102109	0.1	0.005	0.005	0.881	-0.44	4.7	0.263	1.39	1	0.069	0.015
random	random	rs865842230	0.02	0.929	23.3	0.997	0.31	4.26	0.154	1.545	1	0.164	0.004
random	random	rs782187079	0.15	0.987	23	0.989	NA	4.17	0.523	1.815	0.99982	0.167	0.756
random	random	rs370966922	0.09	0.911	30	0.999	-1.22	5.31	NA	1.71	1	0.678	0.991
random	random	rs556130347	0	0.996	28	0.996	1.62	5.29	0.739	1.975	0.99923	0.416	0.992
random	random	rs200119403	0.02	0.607	20.7	0.912	-1.41	5.52	0.591	1.795	1	0.282	0
random	random	rs761753516	0.12	0.011	0.636	0.829	5.08	4.43	0.208	1.87	1	0.007	0.015
random	random	rs147780471	0.09	0.36	16	0.997	-0.59	5.69	NA	2.215	0.60967	0.137	0.902
random	random	rs759169198	0	0.908	24.2	0.995	0.24	2.71	NA	3.585	0.97043	NA	0.998
random	random	rs774905343	0.8	0	0.001	0.593	1.08	5.13	0.278	-0.205	1	0.033	0.486
random	random	rs769534601	0	0.985	34	0.998	0.59	5.73	0.848	3.165	1	0.677	1
random	random	rs770401346	0.31	0.578	0.025	0.814	3.56	4.82	0.271	NA	1	0.013	0.031
random	random	rs764222496	0.3	0.112	16.12	0.977	1.53	5.3	0.315	2.015	1	0.164	0.987
random	random	rs767000295	0.04	0.864	27	0.999	-1.9	5.7	0.867	2.94	1	0.791	0.814
random	random	rs547590567	0.18	0.133	3.226	0.866	5.66	5.6	0.103	1.445	1	0.209	0.167
random	random	rs745345242	0.05	0.152	12.33	0.863	NA	3.58	0.193	1.295	1	0.053	0.003
random	random	rs753004657	0	0.999	28.3	0.996	-0.22	4.44	0.927	4.325	1	0.739	0.833
random	random	rs761566135	0.01	0.998	23.5	0.995	NA	4.82	0.646	1.43	1	0.09	0.897
random	random	rs139369652	0	0.986	23.4	0.974	2.22	6.16	NA	2.135	0.99873	0.329	0.273
random	random	rs118204017	0.2	0.248	22.7	0.939	-3.63	5.74	0.818	0.48	1	0.828	0.947
random	random	rs776999049	0.15	0.105	20.2	0.994	NA	5.38	0.506	1.59	0.99977	0.108	1
random	random	rs373560283	0.32	0.017	22.8	0.996	-1.21	5.62	NA	1.565	1	0.293	1
random	random	rs782191384	0	0.968	29	0.999	1.33	5.27	0.621	3.62	1	0.585	0.999
random	random	rs749528360	0.01	0.96	33	0.999	0.84	5.63	0.602	1.58	1	0.308	0.998
random	random	rs770758108	0.01	0	6.723	0.809	NA	4.89	0.347	NA	1	0.067	0.092
random	random	rs767661572	0.17	0.003	14.85	0.991	1.78	5.47	0.31	1.67	1	0.054	0.722
random	random	rs763430802	1	0.001	7.687	0.675	-2.49	3.86	0.396	-0.57	1	0.275	0.995
random	random	rs776052086	0.52	0.005	18.78	0.746	NA	4.71	0.295	2.015	0.8933	0.202	0.834
random	random	rs144070931	0.69	0.532	22.5	0.998	1.14	6.16	NA	0.155	1	0.113	0.756
random	random	rs114656409	0.27	0.001	7.666	0.472	1.5	5.52	NA	0.625	1	0.032	0.001
random	random	rs747124430	1	0	1.806	0.373	-1.48	5.62	0.514	-1.975	0.81582	0.13	0.908
random	random	rs761612112	0	1	31	0.998	-1.04	5.4	0.619	3.055	1	0.724	0.951
random	random	rs745961261	0.5	0.057	10.63	0.89	0.52	4.11	0.584	1.955	0.99998	0.332	0.887
random	random	rs367950487	0.74	0.006	0.001	0.269	1.58	5.85	NA	-0.145	1	0.079	0
random	random	rs767277738	0.21	0.493	13.87	0.879	NA	NA	NA	3.36	0.61266	0.136	0.133
random	random	rs34853050	0.13	0.202	21.6	0.995	NA	5.16	NA	0.875	0.90901	0.056	0.996
random	random	rs756560381	NA	0.003	5.603	0.843	3.05	3.72	0.375	NA	1	0.01	0.177
random	random	rs745681741	1	0.022	23.2	0.996	-1.41	4.61	0.31	0.695	0.79357	0.136	1
random	random	rs142345193	0.32	0.003	14.65	0.955	0.96	5.3	NA	1.545	0.99968	0.024	0.979
random	random	rs145910245	1	0.17	11.65	0.327	-4.9	4.43	NA	-1.34	0.88115	0.566	0.995
random	random	rs779202042	0.01	0.903	26.4	0.995	2.83	5.5	0.335	0.55	0.56007	0.182	0.999
random	random	rs754301085	0.33	0.015	20.7	0.974	1.38	4.46	0.426	1.87	0.99846	0.068	0.999
random	random	rs750336946	0.02	0.444	25.5	0.98	2.86	5.61	0.473	1.025	1	0.318	1
random	random	rs768126695	0.51	0.119	7.445	0.982	0.95	6.02	0.161	0.895	0.9882	0.124	0.997
random	random	rs772505885	0.02	0.778	24.1	0.987	0.43	5.32	0.435	1.705	0.74902	0.149	1
random	random	rs781718246	0	0.999	23.3	0.968	2.26	4.77	0.494	1.22	0.98148	0.231	0.177
random	random	rs45569235	0.05	0.006	14.76	0.877	-3.59	4.59	NA	1.01	0.94918	0.14	0.998
random	random	rs781101586	0.08	0.176	7.42	0.916	1.41	5.76	0.642	2.925	NA	0.223	0.997
random	random	rs748496051	0.34	0	15.59	0.969	-0.22	3.75	0.453	-0.345	0.84784	0.086	0.896
random	random	rs751619652	0.18	0.215	23.4	0.955	-0.53	4.76	0.444	2.66	0.7934	0.191	0.093
random	random	rs748888203	0.82	0	4.719	0.668	3.52	3.72	NA	NA	1	NA	1
random	random	rs781009031	0.18	0	12.47	0.946	0.92	6.06	0.331	0.975	0.99999	0.211	0.977
random	random	rs751184592	0.07	0.007	2.342	0.712	3.4	4.47	0.284	1.52	0.86725	0.08	0.817
random	random	rs757961724	0.45	0.048	0.002	0.32	1.01	5.66	0.227	1.24	1	0.068	0.001
random	random	rs571037392	0.44	0.443	0.245	0.846	-1.18	3.35	0.467	1.03	1	0.214	0
random	random	rs760112439	0.05	0.999	23.4	0.998	-2.98	4.27	0.949	2.865	0.99361	0.824	0.66
random	random	rs770497659	0.52	0	12.81	0.949	NA	4.84	0.185	NA	0.98274	0.094	0.875
random	random	rs746463301	0.51	0.001	5.189	0.583	NA	4.53	0.305	NA	0.99964	0.044	0.95
random	random	rs531910111	0.08	0.925	18.72	0.967	-3.23	5.99	0.481	2.005	1	0.612	0.998
random	random	rs143467171	0.17	0.007	12.06	0.985	-0.91	5.06	0.287	0.695	0.81996	0.097	0.054
random	random	rs867039099	0.04	0.998	13.61	0.802	NA	4.53	NA	NA	NA	NA	0.722
random	random	rs375827334	0.61	0	0.003	0.698	1.83	5.68	NA	0.345	1	0.068	0.072
random	random	rs761954614	0	0.745	26.3	0.997	3.64	5.06	NA	2.185	0.99559	0.204	0.155
random	random	rs750635158	0.02	0.786	19.99	0.969	-2.54	4.97	0.279	0.805	0.53458	0.112	0.329
random	random	rs766707647	1	0	4.624	0.205	-4.47	5.42	0.423	-0.64	0.88918	0.339	0.994
random	random	rs769549886	0.06	0.432	22.1	0.992	NA	4.14	0.512	2.435	0.72779	0.192	0.909
random	random	rs547399618	0.63	0.027	0.806	0.268	3.48	4.02	NA	0.82	1	0.02	0
random	random	rs776423666	0.48	0	0.767	0.762	0.95	5.69	0.125	NA	1	0.023	0.709
random	random	rs750147909	0.19	0.021	0.1	0.852	2.68	5.85	0.586	1.755	0.99999	0.038	0.076
random	random	rs781852948	0.02	0.58	25.3	0.992	8.29	3.31	0.534	2.62	0.99999	0.081	0.65
random	random	rs761148218	0.01	0.372	8.033	0.934	0.65	4.68	0.382	2.3	1	0.041	0.001
random	random	rs367638940	0	0.997	21.9	0.999	1.54	5.72	NA	NA	0.92114	0.129	1
random	random	rs782498503	0.09	0.691	12.17	0.974	4	5.3	0.186	1.845	1	0.08	1
random	random	rs752121896	0.01	0.579	29.3	0.996	-1.16	5.56	0.523	1.24	1	0.581	0.987
random	random	rs745923084	0.05	0.005	5.199	0.849	0.67	5.76	0.426	1.1	1	0.056	0.103
random	random	rs781278462	0.22	0.053	16.89	0.987	0.88	5.67	NA	1.355	0.57724	0.038	0.996
random	random	rs367598502	0	0.997	34	0.999	-4.04	3.19	NA	2.835	1	0.916	0.998
random	random	rs777976845	0.01	0.007	24.2	0.997	-1.37	5.54	0.263	0.49	0.73025	0.42	0.957
random	random	rs778526777	0.03	0.895	32	0.996	NA	5.59	0.739	2.23	0.9992	0.158	0.994
random	random	rs553234860	NA	0.737	3.411	0.732	NA	4.18	NA	NA	0.99998	NA	0.056
random	random	rs370248113	0.58	0.013	21.4	0.971	0.58	5.62	NA	0.49	0.99999	0.188	0.994
random	random	rs777917136	0.06	0.995	25.7	0.999	-3.13	5.28	0.248	1.7	1	0.468	0.999
random	random	rs189601972	0	0.998	31	0.989	-1.61	5.93	NA	2.65	1	0.793	0.983
random	random	rs775021846	0.06	0.667	25.6	0.999	NA	4.91	0.628	1.865	1	0.335	1
random	random	rs762350332	1	0	NA	NA	NA	NA	NA	NA	NA	NA	NA
random	random	rs778313138	0.28	0.01	8.785	0.941	1.47	2.91	0.199	0.205	1	0.008	0.482
random	random	rs759849232	0.21	0.164	6.394	0.918	NA	3.76	0.131	1.75	1	0.035	0
random	random	rs17854569	0	1	26.9	0.998	2.67	5.42	0.847	4.12	1	0.776	0.998
random	random	rs755502441	0.54	0.571	16	0.995	3.38	4.7	0.277	0.345	0.64504	0.073	0.973
random	random	rs369007016	0.07	1	12.98	0.957	1.51	5.54	0.49	1.35	0.92867	0.199	0.749
random	random	rs773098413	0.17	0.715	23.5	0.98	1.51	6.02	NA	1.39	0.99995	0.111	1
random	random	rs768306630	0.3	0.049	15.57	0.972	0.8	5.97	0.261	2.075	0.84424	0.064	0.996
random	random	rs572350864	0.04	0.046	23.3	0.981	-0.16	5.17	0.358	2.475	1	0.201	0.999
random	random	rs753745985	0.01	0.819	26.7	0.991	-0.14	5.46	0.476	1.15	0.97613	0.245	0.941
random	random	rs529751834	NA	NA	NA	NA	NA	NA	NA	NA	NA	NA
random	random	rs368803852	NA	0.948	32	0.999	1.55	5.61	NA	2.485	0.99994	0.24	0.998
random	random	rs201720563	0.8	0.012	23.6	0.867	-1.35	5.55	0.255	1.595	0.90503	0.334	0.86
random	random	rs775519808	0.04	0.588	23.1	0.99	-1.59	5.86	0.361	1.95	0.99996	0.573	0.997
random	random	rs370109192	0.15	0	0.463	0.526	0.9	4.16	NA	NA	1	0.025	0.132
random	random	rs762531271	0.13	0.091	0.135	0.455	-2.68	3.36	0.311	NA	0.99098	0.191	0
random	random	rs748497492	0	0.713	32	0.997	2.52	2.68	0.643	2.345	0.96099	0.178	0.874
random	random	rs767574470	0.03	0.516	25.2	0.998	NA	5.38	0.637	1.095	1	0.298	0.969
random	random	rs201567552	0.23	0.859	23.8	0.998	1.23	4.63	NA	0.485	0.99983	0.208	0.987
random	random	rs755749049	0.1	0.995	14.71	0.993	-0.33	6.17	0.304	2.25	0.99925	0.266	0.908
random	random	rs377475140	1	0	1.13	0.379	0.01	4.28	NA	-0.625	1	0.037	0
random	random	rs753577797	1	0.005	6.963	0.832	4.45	4.08	0.294	NA	1	0.073	0.999
random	random	rs775446560	0.01	0.884	26.4	1	1.55	5.83	0.423	1.535	1	0.256	1
random	random	rs1138355	0.06	0.02	23.2	0.998	1.29	5.41	NA	2.165	0.99731	0.574	1
random	random	rs141629669	0.28	0.713	16.76	0.921	1.49	5.06	NA	2.48	1	0.16	0.692
random	random	rs753567658	0	0.977	24.1	0.999	-3.27	5.75	0.866	3.315	0.99989	0.549	0.398
random	random	rs746366363	0.05	0.723	32	0.999	1.5	5.51	0.514	2.615	0.90447	0.171	0.979
random	random	rs750607200	0.09	0.131	24.7	0.995	-1.48	5.05	0.239	2.2	0.99998	0.425	0.966
random	random	rs748019649	0.08	0.031	18.16	0.978	0.62	4.91	NA	1.26	0.99992	0.024	0.987
random	random	rs376286347	0.02	0.997	33	0.998	1.11	4.18	NA	2.455	1	0.291	0.994
random	random	rs782485621	0.01	0.633	12.01	0.977	NA	3.22	0.468	1.95	0.91887	0.039	0.26
random	random	rs538321269	0.15	0.028	17.27	0.987	1.47	4.05	0.445	1.1	0.9998	0.068	1
random	random	rs773944665	0.75	0	9.679	0.986	NA	5.85	0.231	-0.49	0.99087	0.246	1
random	random	rs780907176	0.11	0.001	0.023	0.856	NA	5.11	0.298	1.445	1	0.097	0.017
random	random	rs116100696	0.01	0.52	1.045	0.974	4.89	3.13	NA	2.49	1	0.089	0.005
random	random	rs545859060	0	0.469	22	0.996	2.11	5.41	0.069	0.805	1	0.171	0.045
random	random	rs745466019	0.02	0.99	27.1	0.993	-0.13	5.53	0.512	2.775	1	0.456	1
random	random	rs377602573	0	0.992	24	0.991	-1.35	5.16	0.935	2.475	1	0.715	0.998
random	random	rs773832380	0	0.947	35	1	-5.04	6.17	0.841	2.605	1	0.817	0.998
random	random	rs376131793	0.31	0.001	16.25	0.967	3.18	5.75	NA	0.485	0.99883	0.039	1
random	random	rs753394861	0.05	0.846	23.9	0.998	2.83	4.95	0.041	2.495	1	0.2	1
random	random	rs774961699	0.58	0.058	9.033	0.834	-0.06	5.25	0.331	0.9	0.63077	0.066	0.053
random	random	rs373514748	0.01	0.719	26	0.999	-1.95	5.7	NA	2.39	0.99947	0.472	0.561
random	random	rs751946151	0	0.999	34	0.999	-2.39	5.56	0.797	3.695	1	0.92	0.9
random	random	rs756032545	0.02	0.018	8.044	0.459	3	4.41	0.194	1.59	1	0.052	0.01
random	random	rs773752956	0.03	0.945	23.6	0.999	3.57	5.65	0.701	1.725	1	0.281	0.999
random	random	rs151314305	0.52	0	0.001	0.506	1.74	5.54	NA	-0.54	1	0.032	0.29
random	random	rs768603770	0.13	0.001	23.2	0.997	3.89	4.71	NA	-0.69	0.99917	0.08	0.989
random	random	rs769564187	0.07	0	10.02	0.855	-3.15	4.65	0.66	-0.55	1	0.054	0
random	random	rs768032265	0.04	0.883	29.1	0.999	-5.03	5.78	0.566	2.215	1	0.669	0.7
random	random	rs759650346	0	0.29	24.9	0.995	0.83	3.64	0.736	0.805	0.99991	0.188	0.008
random	random	rs756531175	0.03	0.043	22.8	0.991	1.78	5.33	0.302	1.445	0.93474	0.048	1
random	random	rs749518996	0	0.994	35	1	0.59	5.74	0.702	2.865	1	0.721	1
random	random	rs543943782	0.49	0	11.68	0.82	NA	5.12	0.299	-0.69	0.99918	0.207	0.991
random	random	rs769680372	0.14	0.852	0.341	0.982	1.8	3.6	0.106	2.245	1	0.105	0.096
random	random	rs773400780	0.24	0.997	26.6	0.999	-1.04	5.48	NA	1.83	0.77894	0.35	0.888
random	random	rs150469758	0.57	0	NA	NA	NA	NA	NA	NA	NA	NA	NA
random	random	rs375241390	0	0.999	28.7	0.998	-3.31	5.66	0.915	3.415	1	0.961	0.994
random	random	rs376033750	0.31	0.024	3.628	0.922	1.27	4.43	NA	NA	1	0.052	0.004
random	random	rs868731730	0.05	0.974	21.9	0.993	1.83	3.49	0.42	1.025	1	0.093	0.772
random	random	rs752738344	0	0.964	NA	NA	NA	NA	NA	NA	NA	NA	NA
random	random	rs782610009	0.17	0.115	22.7	0.99	0.79	5.57	0.388	1.74	0.99775	0.075	0.998
random	random	rs764520349	0.24	0.031	0.05	0.668	1.75	4.82	0.328	0.06	0.99999	0.08	0.009
random	random	rs751168289	0.02	0.675	23.5	0.887	-0.46	5.81	0.92	NA	1	0.65	0.995
random	random	rs550806264	0	0.224	0.095	0.54	2.81	1.17	0.156	1.385	1	0.025	0.001
random	random	rs749941985	0.12	0	10.38	0.931	NA	5.6	0.304	NA	1	0.043	0.522
random	random	rs375420694	1	0.005	0.001	0.182	1.53	5.48	NA	0.49	1	0.071	0.04
random	random	rs116587387	0.63	0.03	0.007	0.57	NA	4.94	0.49	1.61	1	0.084	0.003
random	random	rs757340270	0	0.438	29	0.991	-1.9	5.53	0.335	1.995	0.81071	0.432	1
random	random	rs72778536	0.68	0	0.001	0.248	NA	3.38	NA	0.205	1	0	0
random	random	rs370716868	0.11	0.971	24.2	0.997	-4.1	5.57	0.422	2.395	0.99977	0.677	0.859
random	random	rs774506027	0.01	0.993	32	0.998	1.8	5.38	0.599	2.675	1	0.321	0.998
random	random	rs756376477	0.14	0.738	23.9	0.999	-1.44	5.8	0.269	1.935	0.99614	0.235	0.704
random	random	rs754202388	0.06	0.051	15.24	0.993	2.49	4.84	0.283	0.895	1	0.019	0.978
random	random	rs201827432	0.09	0.003	8.085	0.818	2.27	5.08	0.354	-0.345	1	0.017	0.002
random	random	rs756476595	0.18	0.198	19.95	0.993	0.85	5.87	0.77	1.575	1	0.167	0.691
random	random	rs756370504	0.04	0.247	22.4	0.998	0.02	6.16	0.437	-0.16	0.9913	0.151	0.362
random	random	rs267597973	0.04	0.056	0.048	0.645	NA	1.76	0.683	1.975	1	0.083	0
random	random	rs756156146	0.17	0.118	23.1	0.947	NA	5.24	0.384	0.575	0.99967	0.094	0.975
random	random	rs777290599	0.08	0.022	19.64	0.999	0.6	5.37	0.722	2.23	0.99912	0.081	0.997
random	random	rs771728310	0.07	0.998	23.8	0.999	1.77	4.66	0.492	2.19	0.57742	0.168	0.852
random	random	rs202142559	0.01	0.991	19.5	0.993	-0.06	5.35	NA	0.695	1	0.329	1
random	random	rs373111926	0.01	0.403	22.8	0.997	-2.03	5.53	NA	2.36	1	0.643	0.904
random	random	rs565773946	0.38	0.001	17.58	0.977	NA	5.24	0.136	NA	0.92237	0.078	0.999
random	random	rs746232335	0.22	0.591	23.1	0.997	1.34	5.12	0.346	2.36	0.99394	0.179	0.966
random	random	rs535870220	0.02	0.722	27.8	0.999	-0.01	5.6	0.461	2.19	1	0.348	1
random	random	rs762050499	0.44	0.172	0.017	0.502	0.86	5.92	0.412	0.895	1	0.272	0.151
random	random	rs765610365	0.03	0.998	26.4	0.997	-2.46	5.29	0.764	2.08	0.99826	0.646	0.914
random	random	rs867803285	0.19	0.495	12.94	0.939	NA	1.83	0.4	NA	1	0.026	0.004
random	random	rs769770870	0.01	0.987	32	0.995	NA	5.43	0.361	NA	1	0.378	1
random	random	rs575358540	0.45	0.104	16.26	0.995	0.97	5.86	0.342	0.59	0.99774	0.047	1
random	random	rs201700305	0.73	0.001	0.001	0.628	2.04	3.73	0.401	0.52	1	0.015	0.034
random	random	rs781258566	0.28	0.071	20.6	0.988	1.78	6.08	NA	1.59	0.83671	0.167	0.995
random	random	rs761403628	0.16	0.019	14.47	0.979	2.97	4.95	0.116	1.27	0.89594	0.026	0.998
random	random	rs750802774	0.03	0.602	22.7	0.909	NA	5.36	NA	2.415	0.99764	0.21	0.966
random	random	rs764571113	0	0.999	25.7	0.998	-1.53	5.19	0.801	2.67	1	0.842	0.979
random	random	rs200517816	0	1	27.5	0.998	-0.71	4.3	NA	4.205	1	0.728	0.835
random	random	rs766270100	0.01	0.922	33	0.997	0.89	5.89	0.544	4.195	1	0.466	1
random	random	rs138139103	0.11	0.298	25.6	0.999	-1.95	3.23	NA	2.28	1	0.446	0.835
random	random	rs542177867	1	0.015	0.214	0.225	NA	3.97	NA	0.935	NA	NA	0.008
random	random	rs150586651	0.03	0.621	24.6	0.996	0.77	5.55	NA	2.25	1	0.365	1
random	random	rs375376932	0.03	0.015	23.1	0.994	1.32	6.02	NA	2.085	0.99964	0.088	1
random	random	rs746967956	0.25	0	13.45	0.896	0.06	6.08	NA	1.475	0.99403	0.107	1
random	random	rs780140958	0.24	0.086	13.09	0.98	0.89	2.69	0.42	1.625	0.9937	0.124	0.953
random	random	rs781848590	0.06	0.122	8.05	0.988	NA	0.0465	NA	2.16	0.58903	0.093	0.281
random	random	rs201949292	0.53	0	2.185	0.566	NA	4.88	0.156	0.06	0.96684	0.286	0.699
random	random	rs377419359	0.11	0.964	12.09	0.998	-0.82	5.78	0.154	1.95	1	0.33	1
random	random	rs746516985	0	0.686	NA	NA	NA	NA	NA	NA	NA	NA	NA
random	random	rs752707858	0.27	0.229	2.591	0.585	0.19	4.56	0.538	1.015	1	0.091	0.039
random	random	rs377009447	1	0	0.081	0.721	NA	5.15	NA	NA	1	NA	0.829
random	random	rs189610050	0.12	0.578	24.6	0.997	2	5.72	0.809	2.535	0.94138	0.159	1
random	random	rs768711952	0.01	0.797	24.7	0.99	1.82	5.67	0.527	2.37	0.99726	0.242	0.898
random	random	rs753492919	0.21	0	0.597	0.847	-3.12	4.9	0.278	0.345	1	0.199	0.958
random	random	rs771139859	0.02	0.961	25.7	0.998	-0.5	4.49	0.659	2.47	0.99954	0.342	0.683
random	random	rs773214630	0.02	0.73	25.6	0.998	-0.61	4.84	0.509	0.55	0.98595	0.42	0.975
random	random	rs769548930	0.1	0.653	27.6	0.999	-4.46	5.32	0.652	1.985	0.97354	0.679	0.995
random	random	rs149470787	0.03	0.474	25.5	0.998	-1.9	5.55	NA	0.87	0.96564	0.351	0.377
random	random	rs780248307	0.11	0.421	8.888	0.955	0.49	3.99	0.205	1.15	0.78829	0.116	0.044
random	random	rs764716579	0.04	0.929	12.65	0.977	-2.07	5.52	0.337	1.59	1	0.225	0.827
random	random	rs771955731	0.14	0.044	9.515	0.979	3.14	5.88	0.266	1.63	0.99889	0.092	0.999
random	random	rs377011258	0	0.866	NA	NA	NA	NA	NA	NA	NA	NA	NA
random	random	rs763245137	0.04	0.001	23.1	0.998	2.11	5.83	0.13	0.975	0.99104	0.033	0.998
random	random	rs78773563	0	0.859	26.1	0.989	-1.95	5.62	0.761	3.765	1	0.736	1
random	random	rs777531624	0.03	0.577	32	0.997	-0.54	1.67	0.717	3.6	0.70912	0.249	0.326
random	random	rs11049126	0.34	0.359	12.55	0.983	0.79	5.41	NA	2.3	1	0.019	0.877
random	random	rs779659114	0.83	0.264	0.013	0.843	-0.44	5.34	0.68	2.305	0.99992	0.248	1
random	random	rs148452791	0	0.998	34	0.994	0.41	4.87	0.826	3.15	1	0.58	0.995
random	random	rs781974988	0	0.986	24.5	0.985	0.56	5.44	0.252	3.125	0.99999	0.376	0.999
random	random	rs368571091	0	0.969	26.6	0.995	1.03	4.62	NA	1.595	0.98429	0.34	1
random	random	rs143706576	1	0.001	0.032	0.179	0.91	5.53	NA	-0.115	0.99981	0.15	0.935
random	random	rs763211166	0	0.971	26	0.996	-2.97	3.95	0.445	2.07	0.99958	0.681	1
random	random	rs776729820	1	0	0.001	0.254	3.16	4.5	0.193	-1.01	1	0.018	0.001
random	random	rs866121744	0	0.994	27.8	0.999	NA	5.95	0.615	2.305	1	0.351	0.998
random	random	rs752992672	0	0.993	31	0.997	-2.26	5.53	0.508	2.65	0.71277	0.566	0.036
random	random	rs535902636	0.47	0.003	0.003	0.907	7.69	3.35	0.44	0.205	1	0.021	0
random	random	rs759796258	0	0.015	23.3	0.976	1.21	5.49	0.785	1.385	0.99996	0.377	0.771
random	random	rs769256800	0	0.366	22.9	0.969	-1.71	4.89	0.282	NA	0.67689	0.47	1
random	random	rs766665963	0.05	0.184	26.4	0.999	1.71	5.66	0.487	2.31	1	0.248	0.994
random	random	rs747916567	0.27	0.003	15.19	0.909	3.02	5.13	0.401	-0.105	0.92858	0.042	1
random	random	rs752849651	1	0.001	0.171	0.126	3.55	0.646	0.373	-0.765	1	0.048	0
random	random	rs757785100	0.06	0.071	15.19	0.967	0.65	5.73	0.258	1.39	1	0.069	0.014
random	random	rs372052336	0.18	0.23	23.2	0.999	1.53	5.06	NA	1.25	0.98935	0.095	0.551
random	random	rs776740745	0.82	0	11.2	0.752	1.08	5.26	0.314	-1.7	0.99964	0.047	0.868
random	random	rs189353565	0	0.991	23.6	0.995	0.16	5.49	NA	1.81	0.99994	0.307	1
random	random	rs745576236	0.14	0.838	28.2	0.999	1.51	5.77	0.496	1.1	1	0.41	1
random	random	rs770545488	0.01	0.476	23.9	0.998	-1.23	4.5	0.633	2.89	1	0.412	0.012
random	random	rs758751321	0	0.997	28.9	0.996	-1.09	6.03	NA	2.815	1	0.608	1
random	random	rs763017385	0.09	0.302	21.7	0.992	1.94	6.07	0.739	2.045	0.99991	0.101	0.998
random	random	rs200210206	0	0.79	29.5	0.999	0.38	6.17	0.523	3.51	1	0.525	0.506
random	random	rs774551522	0.29	0.085	0.007	0.055	3.23	5.32	0.122	1.025	1	0.067	0.396
random	random	rs761783446	0.04	0.104	11.09	0.268	3.77	4.47	NA	2.175	0.9988	0.089	0.333
random	random	rs773995262	0.05	0.022	22.7	0.985	-0.01	5.09	NA	2.08	0.999	0.211	1
random	random	rs759362607	0	0.997	32	0.996	NA	5.32	NA	1.43	1	0.605	1
random	random	rs143367268	0.01	0.484	25.9	0.999	-1.65	5.66	NA	1.855	0.99092	0.51	0.943
random	random	rs756872152	0.02	0.589	28.4	0.998	3.38	5.81	NA	0.83	1	0.36	1
random	random	rs748050714	0.4	0.005	21.7	0.957	NA	5.57	NA	1.79	0.99797	0.196	0.971
random	random	rs200395874	0.01	1	28.1	0.999	2.19	4.29	NA	2.265	1	0.476	0.106
random	random	rs140714561	0.01	0.005	23.2	0.997	NA	5.07	NA	0.345	0.9976	0.19	0.113
random	random	rs749166755	0	0.981	24.9	0.995	NA	4.16	0.756	2.355	1	0.245	0.935
random	random	rs745339009	0	0.557	22.9	0.975	3.1	1.13	0.29	-0.325	1	0.045	0.003
random	random	rs775901113	0	0.904	27.1	0.997	0.67	5.45	0.207	2.555	0.99969	0.118	0.995
random	random	rs142999940	0.49	0.063	7.854	0.717	2.68	5.98	NA	1.1	1	0.03	0.001
random	random	rs748026867	0	0.433	25.5	0.997	-0.25	5.79	0.226	2.485	1	0.247	0.991
random	random	rs190135587	0.38	0.005	5.862	0.672	-1.45	6.01	0.155	NA	1	0.133	0.988
random	random	rs182233043	0	0.999	15.27	0.999	NA	4.8	NA	NA	1	0.978	0.97
random	random	rs771868903	0.1	0.101	15.34	0.854	3.01	2.23	0.64	1.845	1	0.137	1
random	random	rs778663862	0.1	0.707	19.65	0.998	NA	4.49	NA	NA	NA	0.227	0.199
random	random	rs774536609	0	0.119	34	1	2.29	5.45	0.331	-0.315	0.9986	0.338	0.998
random	random	rs749699110	0.07	0.96	11.81	0.998	0.77	5.36	0.464	1.52	0.99958	0.277	0.863
random	random	rs780002881	0	0.829	25.8	0.995	1.29	2.85	0.543	0.47	0.99569	0.219	0.948
random	random	rs782025961	0	1	34	0.999	-0.84	4.81	NA	2.39	1	0.6	1
random	random	rs764888179	0.08	0.422	14.56	0.964	NA	4.17	0.575	2.15	0.86916	0.242	0.982
random	random	rs747616573	0.04	0	NA	NA	NA	NA	NA	NA	NA	NA	NA
random	random	rs752474332	0.03	0.984	24.5	0.994	-0.95	5.93	0.473	2.265	1	0.587	1
random	random	rs756154716	0.67	0	13.76	0.743	NA	6.07	0.272	0.625	0.95986	0.016	0.99
random	random	rs766143078	0.42	0.053	8.898	0.791	NA	6.04	0.445	0.855	0.75947	0.054	0.018
random	random	rs771953641	0.31	0.007	18.85	0.977	-1.56	3.91	0.147	0.695	0.81125	0.182	0.888
random	random	rs138344650	0	0.598	22.5	0.588	NA	3.53	NA	NA	1	NA	0.001
random	random	rs147303458	0.27	0.012	17.75	0.991	3.17	4.26	NA	1.895	1	0.035	0.002
random	random	rs755315094	0.16	0	1.64	0.767	0.23	5.79	0.349	0.255	0.9519	0.056	0.656
random	random	rs773199454	0.39	0.204	11.08	0.978	-1.49	4.12	0.742	0.835	0.51119	0.238	0.986
random	random	rs750051953	0	0.188	7.574	0.939	NA	3.03	0.178	NA	1	0.03	0
random	random	rs373129369	0.08	0.024	0.034	0.315	-2.16	3.7	0.29	0.205	1	0.098	0.048
random	random	rs769112668	NA	21.2	0.885	0.39	5.92	0.487	1.425	0.99996	0.41	1
random	random	rs774050480	0	0.999	25.5	0.998	0.04	5.76	0.868	3.945	1	0.781	1
random	random	rs772281604	0.11	0.019	16.17	0.97	0.92	6.03	0.254	2.02	0.99247	0.03	0.053
random	random	rs774540388	0.19	0.135	19.68	0.997	-3.66	5.66	0.541	1.135	0.99953	0.722	1
random	random	rs373889209	0	0.954	12.49	0.634	-3.83	4.6	NA	3.49	1	0.839	1
random	random	rs755091597	0.05	0.881	26.3	0.999	1.38	4.31	0.501	1.565	1	0.182	0.954
random	random	rs866637540	0.09	0	0.005	0.398	2.49	3.01	0.162	0.345	0.66279	0.127	0.997
random	random	rs781488282	0.12	0.992	23.7	0.996	0.73	5.43	0.629	1.545	0.9729	0.199	0.847
random	random	rs375516106	0	0.908	29.3	0.998	0.8	5.07	0.63	3.095	0.99637	0.28	0.872
random	random	rs139023942	0	0.999	34	0.998	2.84	5.23	NA	4.535	0.99882	0.358	0.996
random	random	rs369646688	0	0.999	24.6	0.994	2.67	5.63	0.422	3.095	0.99989	0.339	0.185
random	random	rs565692431	0.31	0.005	12.27	0.981	0.22	5.36	0.286	0.945	1	0.019	0.103
random	random	rs189181045	0.6	0.003	16.63	0.96	1.56	5.71	NA	0.605	1	0.07	0.977
random	random	rs782367268	0.04	0.933	27.4	0.996	-4.69	5.42	0.89	3.22	1	0.864	0.907
random	random	rs368323220	0.2	0	16.42	0.996	3.24	3.99	0.19	0.345	0.99825	0.05	0.831
random	random	rs772608978	0.44	0.111	15.93	0.972	-3.2	5.07	0.731	0.69	0.92772	0.364	0.988
random	random	rs8079119	0	0.603	25.8	0.993	-0.66	4.02	0.427	1.79	1	0.164	0.983
random	random	rs779523127	0.02	0.881	32	0.999	-1.2	5.51	NA	2.415	1	0.508	0.922
random	random	rs774680517	0	1	26.3	0.996	-0.44	4.21	0.487	1.03	0.99164	0.403	0.997
random	random	rs149569503	0.08	0.058	22.3	0.999	0.52	5.33	NA	1.67	1	0.073	0.989
random	random	rs757808990	0.45	0.003	17.82	0.986	-1.69	5.37	0.719	2.275	0.95025	0.243	0.885
random	random	rs780062680	0	0.997	32	0.995	-0.31	5.68	0.905	4.385	1	0.8	0.993
random	random	rs775358985	0.08	0.006	22.7	0.997	1.84	4.6	0.317	1.935	0.99895	0.014	0.903
random	random	rs80359076	0	0.959	35	0.999	-1.62	5.33	NA	3.135	1	0.77	0.921
random	random	rs778377679	0.03	0.997	26.8	0.999	-2.32	5.34	0.828	1.965	1	0.955	1
random	random	rs142256620	0.1	0.25	2.765	0.824	1.2	5.37	NA	1.24	1	0.099	0.027
random	random	rs267599179	0.03	0.945	24.5	0.996	-0.54	5.55	0.313	2.965	0.99997	0.142	0.266
random	random	rs754817747	0.08	0.01	13.93	0.885	NA	5.24	NA	NA	0.82558	0.343	0.998
random	random	rs774062354	0.04	0.318	23.4	0.995	-1.39	5.1	0.38	2.19	0.94314	0.387	0.983
random	random	rs759208559	0.79	0.003	8.565	0.838	1.19	5.51	0.335	-0.26	1	0.059	0.989
random	random	rs376645110	0	0.837	NA	NA	NA	5.44	NA	NA	NA	NA	0.997
random	random	rs757291340	0	0.999	34	1	2.12	4.16	0.671	2.805	0.90597	0.251	0.989
random	random	rs780846515	0.06	0.106	13.21	0.941	0.96	5.17	0.399	1.06	1	0.048	0.392
random	random	rs774412897	0.26	0.102	23	0.997	-1.61	5.78	0.409	0.88	0.85944	0.245	1
random	random	rs749255643	0	0.996	33	0.999	1.01	5.26	0.676	2.015	1	0.435	0.938
random	random	rs750604869	0.24	0	5.569	0.388	2.42	NA	0.213	2.225	1	0.073	0.28
random	random	rs774992503	0	0.322	14.4	0.974	1.47	3.01	0.27	1.1	0.97365	0.069	0.025
random	random	rs563007702	0	0.734	23	0.982	8.27	3.42	0.613	2.455	1	0.112	0.003
random	random	rs757648215	0.37	0.037	21.2	0.982	-2.05	5.44	0.678	1.085	1	0.313	0.998
random	random	rs758607187	0.7	0.05	5.104	0.868	0.57	3.67	0.435	-0.305	1	0.046	0.885
random	random	rs6505592	0.5	0.341	0.012	0.489	2.79	5.26	0.28	1.02	0.99995	0.029	0.942
random	random	rs141262934	0.09	0.053	28.2	0.997	-1.14	5.36	NA	2.23	0.97498	0.188	0.993
random	random	rs774081878	0.51	0	4.082	0.88	-2.39	5.66	0.231	0.98	0.99947	0.228	0.996
random	random	rs750158853	0.79	0.001	22.8	0.99	-0.92	4.61	0.346	0.235	0.99999	0.153	0.989
random	random	rs61154129	0	0.997	24.7	0.997	1.84	2.53	0.66	2.525	0.77689	0.153	0.279
random	random	rs751157355	0	0.448	23.1	0.993	1.48	5.43	0.685	3.105	0.99996	0.55	0.878
random	random	rs774085479	0.17	0.003	17.8	0.98	NA	5.96	0.198	1.79	0.59617	0.053	1
random	random	rs867039455	0.31	0	14.86	0.689	3.16	3.89	0.112	0.345	1	0.024	0.001
random	random	rs754873937	NA	23.1	0.946	-0.22	5.78	0.614	0.55	0.99995	0.427	1
random	random	rs867256540	0.13	0.017	19.43	0.984	-2.04	5.27	0.403	1.675	1	0.366	1
random	random	rs776074491	0.02	0.986	25	0.981	-0.3	4.22	0.53	2.805	0.88942	0.428	0.028
random	random	rs782148443	0	0.881	26.3	0.998	-0.37	4.03	0.614	3.84	1	0.652	0.991
random	random	rs745515238	0	1	31	0.998	3.9	5.61	0.757	3.725	1	0.732	1
random	random	rs12433794	0.02	0	5.102	0.557	0.6	4.42	NA	NA	1	0.052	0.008
random	random	rs3134576	0.22	0.214	10.84	0.773	NA	4.69	0.434	1.355	1	0.05	0.018
random	random	rs9685931	0.21	0	0.004	0.545	0.08	2.02	NA	-0.345	1	0.073	0
random	random	rs557823387	0.02	0.966	26.3	0.999	1.44	5.66	NA	2.82	0.66335	0.223	0.689
random	random	rs772810528	0.08	0.522	19.66	0.992	3.15	4.17	0.395	1.65	0.99852	0.103	0.994
random	random	rs770154702	0	0.998	24.5	0.996	0.52	5.31	NA	1.87	0.99746	0.267	1
random	random	rs752172484	0	0.998	27.1	0.998	-1.85	5.69	0.603	2.165	1	0.8	0.977
random	random	rs140574304	0.02	0.111	23	0.993	-1.27	5.93	0.255	2.255	1	0.27	0.345
random	random	rs764930444	0.01	0.995	9.426	0.998	NA	3.83	0.536	3.64	NA	0.445	0.003
random	random	rs749276071	0.39	0.007	NA	NA	NA	NA	NA	NA	NA	NA	NA
random	random	rs751449517	0.06	0.168	8.304	0.248	0.05	NA	0.181	NA	0.9991	0.053	0.019
random	random	rs746510838	0	0.877	23.3	0.972	2.81	6.16	0.452	2.645	1	0.227	0.013
random	random	rs368715031	0.01	0.925	27.7	0.999	2.75	5.37	NA	2.365	1	0.341	0.828
random	random	rs769364533	0	0.998	35	0.999	0.72	4.75	0.736	3.51	1	0.655	0.997
random	random	rs782543365	0.01	0.984	26.2	0.998	0.73	3.94	0.484	1.5	1	0.237	0.554
random	random	rs756080269	0.59	0.026	2.838	0.73	NA	5.34	0.735	0.285	1	0.196	0.894
random	random	rs758846404	0.14	0.236	22.9	0.979	3.69	5.28	0.32	1.475	1	0.087	0.986
random	random	rs756177719	NA	0	NA	NA	NA	NA	NA	NA	NA	NA	NA
random	random	rs868363527	0	0.984	26.2	0.999	1.96	3.66	0.646	3.43	0.99995	0.403	0.999
random	random	rs762748487	0.21	0.123	1.301	0.995	1.62	4.58	0.703	2.28	0.99979	0.195	0.003
random	random	rs201631604	0	0.874	32	0.998	NA	5.33	NA	3.5	1	0.702	0.884
random	random	rs761411626	0	0.993	33	0.999	1.32	5.01	0.846	2.97	1	0.546	1
random	random	rs752670614	0.66	0	13.12	0.868	2.08	5.42	0.151	-0.345	0.96509	0.087	1
random	random	rs61735123	0.04	0	10.32	0.741	NA	3.42	NA	0.845	1	0.032	0
random	random	rs747983230	0	0.909	26.7	0.998	3.45	5.02	0.519	2.595	0.93308	0.24	0.938
random	random	rs781863713	0.47	0.971	14.27	0.989	-3.58	4.6	0.437	1.705	0.99805	0.505	0.78
random	random	rs761379689	0	0.997	28.9	0.998	-3.46	4.33	0.738	3.38	1	0.939	0.968
random	random	rs778892297	0.02	0.893	23.2	0.987	-3.3	4.8	0.874	2.1	0.77604	0.668	0.122
random	random	rs774799555	0.1	0.289	15	0.996	-0.61	6.02	0.639	1.845	0.99698	0.338	1
random	random	rs754496233	0.26	0.766	25.2	0.99	-5.07	4.02	0.524	1.38	1	0.658	0.998
random	random	rs750811150	0.06	0.601	18.79	0.972	-2.46	3.71	0.463	0.58	0.99454	0.304	1
random	random	rs750756942	0.15	0	0.002	0.67	2.85	3.81	0.082	1.04	1	0.007	0.027
random	random	rs765576810	1	0.003	3.184	0.375	NA	3.45	NA	NA	NA	NA	0.001
random	random	rs779207550	0.66	0.003	4.187	0.979	2.04	5.32	0.228	0.535	1	0.016	0.022
random	random	rs774404461	0.52	0.007	NA	NA	NA	NA	NA	NA	NA	NA	NA
random	random	rs551791108	0.18	0.013	NA	NA	NA	NA	NA	NA	NA	NA	NA
random	random	rs780870930	0.23	0	10.7	0.943	1.44	3.1	0.138	0.625	1	0.027	0
random	random	rs749684550	0.16	0.007	17.24	0.968	-4.84	3.6	0.469	-0.15	0.99974	0.315	0.006
random	random	rs370632812	0	0.351	23.9	0.99	0.67	5.34	0.185	2.555	1	0.114	0.001
random	random	rs375909210	0.15	0.326	15.34	0.988	0.63	4.34	NA	1.3	0.99938	0.112	0.997
random	random	rs61736352	0.11	0.062	22.8	0.993	0.09	5.31	NA	1.96	1	0.13	0.997
random	random	rs765250269	0.17	0.001	1.477	0.967	NA	0.997	NA	0.205	NA	0.036	0
random	random	rs773486639	0.08	0.582	26.8	0.987	0.94	3.77	0.662	1.465	1	0.417	1
random	random	rs576893368	0.05	0.281	21.5	0.977	1.62	4.49	0.484	1.275	0.99979	0.103	0.999
random	random	rs142466775	0.01	0.914	26	0.999	3.37	5.54	NA	1.935	1	0.211	0.998
random	random	rs182230854	0	0.998	32	0.999	3.52	5.38	NA	2.24	1	0.505	0.734
random	random	rs778131286	0.02	0.998	23.6	0.997	0.03	5.53	0.563	2.475	0.90762	0.46	1
random	random	rs767143959	0.11	0.013	25.6	0.998	0.94	4.82	0.602	1.155	0.99863	0.141	0.598
random	random	rs745437215	0	0.892	26.8	0.867	2.5	6.07	0.927	3.4	1	0.493	0.242
random	random	rs752462357	0.04	0.996	34	0.998	1.25	5.41	0.251	3.075	0.99999	0.262	0.999
random	random	rs370067170	0.03	0.74	23.4	0.999	1.06	4.82	NA	0.695	0.96906	0.149	1
random	random	rs376957312	0.01	0.047	13.14	0.992	NA	4.51	NA	1.65	1	0.012	0.073
random	random	rs147015884	0	0.006	7.42	0.977	-1.53	3.58	NA	NA	1	0.118	0.028
random	random	rs764150200	0	1	28.1	0.997	-0.31	5.39	0.915	3.185	1	0.686	0.993
random	random	rs750218360	0.1	0.039	26.5	0.988	1.26	4	0.341	1.5	0.96291	0.031	0.993
random	random	rs373979275	0.57	0.055	2.327	0.753	1.93	5.18	0.245	2.045	0.99999	0.053	0.215
random	random	rs199917944	0.03	0.272	25	0.998	1.89	5.59	NA	1.245	1	0.068	0.999
random	random	rs552454731	0.02	0.24	24.5	0.995	0.25	5.91	0.664	2.335	0.96325	0.29	0.319
random	random	rs200525612	0.21	0.015	23.2	0.997	0.98	5.29	NA	1.885	0.99763	0.074	0.997
random	random	rs768570920	0.1	0.164	16.83	0.992	1.11	5.09	0.402	1.2	0.93984	0.121	1
random	random	rs779857733	0	0.999	31	0.997	-0.77	4.53	0.921	3.415	1	0.838	0.974
random	random	rs774787911	0	0.969	28.4	0.987	-2.66	3.72	0.669	1.91	0.99986	0.868	1
random	random	rs754023047	0	0.998	23.1	0.999	NA	5.87	NA	NA	0.99997	0.456	0.97
random	random	rs761802573	0	0.686	33	0.998	0.76	4.7	0.342	2.51	1	0.409	0.72
random	random	rs141114898	0.01	0.959	35	0.999	-1.06	5.73	NA	1.08	0.99759	0.54	0.89
random	random	rs113947871	0.31	0.161	13.24	0.543	NA	0.597	NA	NA	1	0.033	0.001
random	random	rs761076818	0.04	0.998	35	0.999	-3.02	5.41	0.807	2.375	1	0.737	0.987
random	random	rs750790864	0.03	0.999	24.5	0.988	2.43	5.7	0.208	2.39	1	0.34	0.959
random	random	rs767209529	0.12	0.784	24.4	0.998	1.49	5.86	0.322	1.935	0.99978	0.263	0.99
random	random	rs768915309	0	0.998	27.9	0.999	1.15	5.56	0.755	2.62	1	0.422	0.995
random	random	rs771243216	0	0.999	26.7	0.999	-0.62	5.51	0.773	3.875	1	0.826	1
random	random	rs770225174	0.02	0.956	17.23	0.988	NA	5.73	0.491	0.55	1	0.402	0.999
random	random	rs759402162	0.33	0	12.96	0.867	0.73	4.1	0.203	NA	1	0.02	0.06
random	random	rs756119996	0.8	0.062	9.869	0.882	-2.85	5.64	0.272	0.895	0.99907	0.214	0.767
random	random	rs765832256	0	1	23.8	0.964	1.28	4.54	0.813	2.62	0.99449	0.522	0.157
random	random	rs771583582	0.01	0.985	24.7	0.998	-1.23	3.04	0.885	2.66	0.99369	0.492	0.995
random	random	rs113753838	0.1	0.058	0.016	0.485	1.11	4.56	NA	-0.115	1	0.039	0.005
random	random	rs200232390	0.02	0.459	19.59	0.986	1.95	5.79	NA	1.355	0.70941	0.092	0.611
random	random	rs752775547	0.15	0	23.5	0.995	0.08	3.28	NA	0.345	0.97456	0.061	1
random	random	rs201296985	0	0.001	6.588	0.926	NA	1.82	NA	1.24	1	0.028	0.001
random	random	rs755771305	0	0.997	32	0.998	-0.72	5.22	0.628	3.255	1	0.92	0.996
random	random	rs371664982	0	0.02	22.7	0.994	-0.11	1.16	NA	1.545	1	0.041	0.024
random	random	rs536965728	0	0.926	NA	NA	NA	NA	NA	NA	NA	NA	NA
random	random	rs372231583	0	0.154	22.5	0.961	-0.97	5.55	NA	2.545	1	0.6	0.997
random	random	rs561757731	0.05	0.354	24.5	0.949	NA	5.76	0.719	0.625	0.87689	0.175	0.981
random	random	rs749846113	0.28	0.003	14.4	0.951	-1.03	5.22	0.749	-1.08	0.99963	0.31	0.998
random	random	rs58645950	NA	0.663	8.529	0.72	3.06	3.76	NA	3.57	0.66808	0.1	0.682
random	random	rs747903943	0.63	0.013	0.015	0.612	3.41	4.62	0.282	1.1	1	0.046	0
random	random	rs111033677	0.13	0.034	21.9	0.98	-5.77	5.45	0.752	1.105	0.9972	0.552	1
random	random	rs182669800	0.17	0.828	16.79	0.988	5.65	4.14	0.469	NA	1	0.095	1
random	random	rs541519491	0	0	NA	NA	NA	NA	NA	NA	NA	NA	NA
random	random	rs200941883	0	0.999	23.3	0.994	NA	1.35	0.715	2.875	NA	0.257	0.953
random	random	rs544330617	0.39	0.005	12.51	0.839	-1.02	5.35	NA	-0.64	1	0.122	0.991
random	random	rs770988853	0.61	0	11.18	0.962	0.94	3.45	0.33	1.77	0.99929	0.066	0.902
random	random	rs373419130	0.07	0.714	14.24	0.487	2.45	1.17	NA	2.515	1	0.045	0.613
random	random	rs774558496	0.16	0.352	12.37	0.924	NA	5.18	0.2	0.895	1	0.022	0.012
random	random	rs571435392	1	0.062	0.016	0.319	-0.34	5.2	0.508	-1.43	0.50482	0.082	1
random	random	rs140805719	0.85	0	4.305	0.927	2.98	5.24	NA	NA	0.99372	0.023	0.745
random	random	rs780114396	0.01	0.982	27.8	0.998	0.62	4.88	0.638	2.485	1	0.281	1
random	random	rs760077771	0.03	0.999	28.2	0.984	2.37	5.15	0.892	4.25	1	0.586	0.998
random	random	rs147763776	0.73	0.001	3.047	0.815	-1.96	6.02	NA	1.05	0.80897	0.203	0.764
random	random	rs775908482	0.05	0.998	22.9	0.987	-0.42	4.96	0.698	2.335	0.9999	0.561	0.807
random	random	rs759491983	0.08	0.059	NA	NA	NA	NA	NA	NA	NA	NA	NA
random	random	rs144086944	0.19	0.003	13.12	0.98	1.74	4.65	NA	1.63	1	0.022	0
random	random	rs771022353	0	1	28.5	0.999	-2.65	5.32	0.661	3.49	1	0.906	0.989
random	random	rs1014022	0.6	0.005	24.4	0.993	NA	5.43	NA	1.355	0.99992	0.075	1
random	random	rs752745106	0.14	0	0.001	0.334	0.71	5.96	0.446	NA	1	0.038	0.01
random	random	rs771924069	0.06	0.996	14.5	0.999	NA	4.62	NA	NA	1	0.212	1
random	random	rs539938043	0	0.113	25.2	0.956	0.95	2.39	NA	NA	0.63316	0.373	0.734
random	random	rs753341384	0.12	0.113	20.2	0.995	-3.09	4.51	0.274	0.805	0.99996	0.234	0.897
random	random	rs139423088	0.72	0.013	0.36	0.183	1.71	5.51	NA	0.57	1	0.101	0
random	random	rs755713886	0.42	0.005	22.9	0.991	0.95	5.15	0.341	0.51	1	0.109	1
random	random	rs752930427	0	1	27.8	0.994	-1.66	4.05	0.554	2.36	0.99952	0.69	0.999
random	random	rs200763531	0.06	0.081	23.3	0.996	0.66	4.45	NA	2.8	0.70605	0.081	0.43
random	random	rs116894395	0.07	0.559	23	0.994	0.92	5.72	NA	1.515	0.99995	0.223	0.497
random	random	rs748796277	0.39	0.164	9.43	0.947	0.99	5.23	0.228	1.9	1	0.093	0.01
random	random	rs750133198	0.3	0.071	23.4	0.993	NA	5.22	0.556	1.895	1	0.148	0.999
random	random	rs754771816	0.24	0.04	8.788	0.911	3.69	0.844	0.504	0.235	0.95031	0.087	0.328
random	random	rs569279083	0	0.983	26.5	0.992	-2.9	6.06	0.821	2.095	1	0.843	0.997
random	random	rs766610098	0.23	0.021	8.567	0.855	0.48	5.44	0.308	2.19	1	0.042	0.841
random	random	rs750151950	0	0.999	25.7	0.993	2.04	5.57	0.641	4.01	1	0.597	0.196
random	random	rs773477930	NA	0	13.16	0.819	NA	3.3	NA	NA	0.99996	NA	0.194
random	random	rs868167353	0	0.025	10.53	0.857	-2.87	4.58	0.338	NA	0.99739	0.204	0.006
random	random	rs748364167	0.02	0.792	19.96	0.984	4.03	1.98	0.678	2.635	0.99945	0.197	0.913
random	random	rs751486345	0.18	0.018	12.18	0.978	-3.49	2.7	0.276	NA	1	0.257	0.948
random	random	rs781855497	0	1	24.4	0.991	0.08	2.84	0.803	3.005	1	0.309	0.001
random	random	rs765099324	0.01	0.216	24	0.996	-1.17	5.2	0.684	3.135	1	0.647	0.95
random	random	rs766881361	0	0.938	23.2	0.997	0.76	5.3	NA	2.245	1	0.218	0.952
random	random	rs375408767	0.27	0.932	25.3	0.988	1.43	4.86	0.562	2.52	0.99999	0.204	0.887
random	random	rs372943484	0	0.043	23.4	0.986	NA	4.61	NA	2.045	0.98437	0.061	0.997
random	random	rs540041137	0.06	0	0.099	0.521	1	2.65	0.525	0.6	0.99942	0.073	0.001
random	random	rs751657419	0.44	0.57	15.99	0.903	2.2	4.35	0.65	1.2	1	0.155	1
random	random	rs777063243	0.93	0.005	20.6	0.96	1.86	5.91	0.401	0.915	0.9846	0.119	0.998
random	random	rs374397558	0	0.971	34	0.997	NA	5.09	NA	3.305	1	0.837	0.999
random	random	rs761040717	1	0.034	0.083	0.142	4.33	0.782	NA	-2.005	1	0.019	0
random	random	rs747312105	0	0.934	34	1	0.02	4.44	0.761	2.565	0.99965	0.58	1
random	random	rs147988617	0.04	0.073	25.8	0.998	-1.99	5.69	NA	-0.145	0.99581	0.274	1
random	random	rs773097254	0.06	0.165	13.73	0.945	2.69	0.859	0.345	0.55	1	0.041	0.001
random	random	rs764643609	0.13	0	0.046	0.907	0.53	5.38	0.626	1.475	1	0.049	0.015
random	random	rs533469408	0.06	0.93	29.4	0.999	1.26	5.71	NA	1.975	0.99979	0.238	0.607
random	random	rs775460145	0.09	0.11	19.08	0.98	1.35	4.14	0.23	0.975	1	0.065	0.985
random	random	rs767639949	0	0.999	27	0.996	NA	5.9	0.655	4.075	0.99999	0.588	0.908
random	random	rs755137422	0.67	0.035	0.781	0.645	2.83	4.49	0.149	1.905	1	0.072	0.638
random	random	rs778402279	0.01	0.957	25.1	0.982	3.59	4.72	0.79	3.37	1	0.239	0.063
random	random	rs749923657	0.19	0	0.163	0.543	0.8	3.35	0.444	NA	1	0.051	0.017
random	random	rs759554003	0.03	0.022	24	0.994	-0.34	4.55	0.445	2.61	1	0.112	0.013
random	random	rs778489001	0.11	0.012	0.002	0.437	-4.1	4.94	0.4	1.53	1	0.203	0.005
random	random	rs781892954	0.01	0.039	23.8	0.977	-1.02	5.05	0.254	0.69	0.99948	0.212	0.951
random	random	rs748060068	0.11	0.003	24.8	0.996	1.97	4.02	0.49	-0.49	1	0.018	0.981
random	random	rs781701231	0	0.999	32	0.999	2.14	4.68	0.211	3.085	1	0.515	0.824
random	random	rs199737174	0.63	0.003	24.9	0.982	4.57	5.92	NA	0.27	0.85798	0.09	0.997
random	random	rs769427	0.01	0.543	26	0.999	-0.04	5.05	NA	2.9	0.00571	0.336	0.002
random	random	rs761984548	0	0.965	35	0.998	-2.92	5.38	0.769	2.295	0.99999	0.817	1
random	random	rs766337917	0.01	0.825	NA	NA	NA	NA	NA	NA	NA	NA	NA
random	random	rs777754045	0	0.997	26.1	0.996	NA	5.61	0.586	2.855	0.9977	0.186	1
random	random	rs765506125	0.1	0.351	23.4	0.988	NA	4.99	0.312	1.1	0.73076	0.07	0.999
random	random	rs371028942	0.39	0.007	NA	NA	NA	NA	NA	NA	NA	NA	NA
random	random	rs199837959	0.5	0.001	0.002	0.475	2.81	5.25	NA	1.265	0.99999	0.033	0.789
random	random	rs3195592	1	0.005	0.019	0.888	-1.21	3.28	0.385	0.08	1	0.126	0
random	random	rs369837674	0.02	0.77	25.2	0.998	-1.92	5.1	NA	2.725	1	0.621	0.986
random	random	rs749820806	0	0.999	26.6	0.995	-3.1	5.62	0.866	2.925	0.99997	0.899	0.956
random	random	rs764896354	0	0.999	28.4	0.998	0.31	5.24	0.354	1.87	1	0.358	0.041
random	random	rs768257437	0.09	0.459	0.04	0.86	0.89	4.26	0.251	2.2	1	0.178	0.093
random	random	rs765250819	0.4	0.204	26.4	0.979	-1.48	5.23	0.706	1.86	0.99999	0.433	0.959
random	random	rs763570173	0.09	0.05	24	0.999	-0.17	5.43	0.386	1.235	1	0.233	0.997
random	random	rs758753915	0.01	0.361	11.56	0.791	2.91	5.06	0.439	2.945	0.94703	0.21	0.059
random	random	rs757978007	0	0.01	NA	NA	NA	NA	NA	NA	NA	NA	NA
random	random	rs775364630	0.03	0.893	25.1	0.997	1	5.39	0.571	3.145	1	0.312	1
random	random	rs189971021	NA	0	NA	NA	NA	NA	NA	NA	NA	NA	NA
random	random	rs754632118	0.02	0.403	23.4	0.994	1.51	5.64	0.642	1.79	0.99957	0.111	0.593
random	random	rs759420251	0.02	0.292	27.6	0.999	0.2	5.65	0.487	1.7	0.99889	0.268	0.504
random	random	rs150940624	0.11	0.633	25.2	0.999	0.7	5.31	NA	1.525	1	0.418	1
random	random	rs777582244	0.07	0.003	22.5	0.995	-0.02	4.69	NA	0.695	0.99998	0.157	0.991
random	random	rs375516528	0.72	0.185	8.484	0.95	1.1	5.74	NA	-0.865	1	0.046	1
random	random	rs766981787	0.1	1	24.9	0.998	1.48	5.09	0.61	2.39	1	0.289	1
random	random	rs371637973	0.51	0	9.543	0.941	2.28	5.87	NA	NA	1	0.067	0.412
random	random	rs543815167	0.75	0	14.89	0.852	NA	5.71	0.305	0.345	0.93622	0.076	1
random	random	rs377451721	0.42	0.007	0.421	0.793	2.93	1.3	NA	-0.69	1	0.02	0
random	random	rs563701380	0.03	1	NA	NA	NA	NA	NA	NA	NA	NA	NA
random	random	rs768624798	0.47	0.162	0.849	0.898	2.11	4.01	0.217	1.735	1	0.032	0.001
random	random	rs372197856	0	0.119	24.3	0.988	-0.21	5.58	NA	0.55	1	0.445	0.991
random	random	rs764080668	NA	0	NA	NA	NA	NA	NA	NA	NA	NA	NA
random	random	rs149922878	0	0.994	29.2	0.993	-2.3	4.85	0.744	3.12	1	0.951	1
random	random	rs138386314	0.05	0.143	9.852	0.951	-2.44	5.02	NA	0.47	1	0.21	0.326
random	random	rs34187924	0.06	0.746	23.7	0.991	-1.12	4.7	NA	2.725	0.99999	0.436	0.993
random	random	rs201825877	0	0.979	26.6	0.999	-1.08	6.07	NA	2.7	1	0.869	0.994
random	random	rs777536063	0.04	0.927	23.3	0.998	-3.36	6.02	0.793	NA	0.99999	0.786	0.444
random	random	rs41270696	0.1	0.867	15.48	0.998	1.15	4.91	NA	2.385	0.99419	0.097	0.794
random	random	rs577706819	0.17	0.038	7.292	0.955	1.37	4.13	0.182	NA	1	0.064	0.001
random	random	rs759644295	0.06	0.062	22.9	0.987	0.87	5.95	0.525	1.65	0.99223	0.088	1
random	random	rs761802191	0.05	0.178	12.16	0.905	1.84	5.47	NA	1.79	0.98205	0.218	0.979
random	random	rs144301593	0.85	0.031	0.278	0.79	1.97	5.02	NA	0.895	0.99484	0.03	0.95
random	random	rs768414731	0.48	0.043	12.77	0.998	2.04	4.76	0.176	0.18	0.75068	0.038	0.853
random	random	rs367547495	0.18	0	5.306	0.874	NA	5	NA	0.69	0.99926	0.023	0.997
random	random	rs752542504	0.15	0.987	10.05	0.991	NA	5.49	0.185	0.77	0.7349	0.214	0.993
random	random	rs111322440	0.11	0.977	25.7	0.993	2.71	5.1	0.837	1.675	1	0.289	0.775
random	random	rs199830252	0.34	0.043	15.71	0.969	1.99	5.84	NA	1.04	1	0.265	0.995
random	random	rs759419651	0.1	0.767	13.23	0.989	-1.82	5.99	0.113	1.24	0.93457	0.222	0.998
random	random	rs201534317	0.01	0.084	2.607	0.955	NA	3.19	NA	NA	1	0.013	0.029
random	random	rs543142854	0.45	0	8.199	0.847	1.9	6.05	NA	-0.14	1	0.061	0.53
random	random	rs771596986	0.05	0.317	22.1	0.988	0.33	4.29	0.392	2.62	0.99997	0.209	0.018
random	random	rs750066527	1	0	7.396	0.668	1.83	5.14	0.287	-0.725	0.93518	0.053	0.22
random	random	rs778573431	0.14	0.065	20.8	0.97	-2.16	5.83	0.334	1.04	0.99952	0.258	1
random	random	rs368700058	0.28	0.022	15.91	0.984	2.18	5.08	NA	-0.18	0.99528	0.15	0.997
random	random	rs751993795	0.19	0.959	24.5	0.986	0.98	4.26	0.339	2.085	0.70252	0.154	1
random	random	rs747979229	0.01	0.104	1.817	0.598	NA	3.14	NA	NA	1	NA	0
random	random	rs768125941	0.4	0.003	10.68	0.896	-0.32	5.4	NA	0.895	1	0.046	0.002
random	random	rs146829488	0	1	27.5	0.988	-2.86	5.13	0.749	2.82	1	0.721	0.632
random	random	rs199534853	0.32	0.227	0.009	0.406	2.69	3.45	0.23	1.245	1	0.116	0
random	random	rs756941085	0.12	0.318	23.1	0.999	-0.23	5.33	0.453	1.935	1	0.373	0.998
random	random	rs776513878	0.01	0.972	26.2	0.999	0.76	5.35	0.662	2.71	0.88866	0.237	0.963
random	random	rs754072519	0.05	0.154	20.6	0.937	3.51	5.79	0.219	1.935	0.999	0.03	0.984
random	random	rs772928504	0.47	0.001	0.001	0.479	2.63	5.13	0.555	-1.085	1	0.066	0
random	random	rs761326292	0.11	0.005	12.59	0.935	2.15	3.28	0.238	0.915	1	0.028	0.951
random	random	rs540715914	0.32	0.082	22.5	0.994	NA	5.11	0.205	1.28	0.89104	0.07	0.941
random	random	rs756356679	0	0.997	27.5	0.995	2.97	4.89	0.718	2.84	0.99975	0.277	1
random	random	rs750379870	0.02	0.997	32	0.999	2.45	5.63	0.152	2.095	0.99694	0.299	1
random	random	rs775745771	0.05	0.003	22.5	0.977	-4.13	4.83	0.583	1.59	0.99994	0.366	1
random	random	rs751244864	0.37	0.001	0.002	0.606	1.75	5.1	0.296	0.6	1	0.006	0.004
random	random	rs548850010	0.19	0.119	23.3	0.998	-0.06	5.31	NA	1.355	0.55618	0.21	0.993
random	random	rs761821717	0.17	0.001	11.96	0.996	3.11	4.96	0.121	0.55	1	0.032	0.002
random	random	rs774281696	0	0.939	27.6	0.986	0.13	3.65	0.742	1.4	0.99999	0.365	0.02
random	random	rs376138792	0.14	0.991	32	0.999	0.13	5.44	NA	-0.475	1	0.433	1
random	random	rs201893754	0	0.976	33	0.998	0.72	5.58	NA	2.325	1	0.447	0.998
random	random	rs778466279	0.46	0	8.706	0.93	-0.14	3.16	0.102	-0.2	1	0.068	0
random	random	rs61761993	0	0.982	24.4	0.997	1.4	4.48	NA	1.79	0.99853	0.087	0.029
random	random	rs767552881	0	0.996	35	1	-0.18	5.95	NA	1.7	0.99997	0.323	1
random	random	rs374881555	0.32	0.114	7.138	0.78	-1.8	5.51	NA	0.465	0.98834	0.301	0.897
random	random	rs779279663	0.17	0.024	21	0.994	2.35	4.86	0.488	1.59	1	0.05	0.059
random	random	rs764369410	0.38	0.007	12.45	0.919	-2.4	2.92	0.4	0.625	0.99905	0.054	0.638
random	random	rs373569941	0.02	0.433	NA	NA	NA	NA	NA	NA	NA	NA	NA
random	random	rs778855202	0	0.978	31	0.999	0.44	5.07	0.284	1.04	0.92043	0.195	1
random	random	rs772356909	0.03	0.024	18.94	0.97	NA	5.61	0.509	1	0.98829	0.104	0.998
random	random	rs370487535	0.05	0.003	16.04	0.992	-2.36	4.73	0.583	NA	1	0.311	0.976
random	random	rs201658397	0.44	0.054	15.98	0.984	1.84	4.23	0.348	0.55	0.96144	0.056	0.998
random	random	rs781785725	0.08	0.02	5.98	0.98	-0.45	5.42	0.325	2.43	0.99999	0.198	0.939
random	random	rs753075496	0.05	0.02	23.5	0.985	1.37	4.29	0.455	NA	0.99994	0.033	0.999
random	random	rs770521516	0.15	0.054	15.58	0.942	5.74	0.521	0.495	-0.17	1	0.042	0.201
random	random	rs759661223	0.16	0.007	14.32	0.947	1.6	3.01	0.256	0.805	1	0.014	0.016
random	random	rs752155881	0.32	0.015	0.364	0.973	0.87	6.08	0.076	1.5	1	0.039	0.996
random	random	rs766945778	0.14	0.957	0.958	0.233	4.75	3.12	0.131	0.85	1	0.074	0
random	random	rs745771690	0	0.961	23.7	0.998	-0.51	4.37	0.38	4.21	0.99999	0.463	0.175
random	random	rs146177587	0.26	0.131	18.14	0.961	-1.16	5.02	NA	1.655	0.99584	0.09	0.539
random	random	rs751215494	0.01	0.956	25.7	0.996	-2.43	4.93	0.469	2.445	0.50193	0.424	0.447
random	random	rs763704620	0.6	0.003	11.64	0.786	-2.34	4.07	0.426	1.445	1	0.134	0.043
random	random	rs756266478	0.64	0.017	0.387	0.733	-4.05	4.45	0.323	1.275	1	0.289	0.154
random	random	rs267605804	0.08	0.112	0.748	0.515	4.04	2.1	0.111	NA	1	0.055	0.002
random	random	rs764558097	0.01	0.418	25	0.954	5.67	1.72	0.649	3.29	0.99563	0.102	0.034
random	random	rs763526015	0	0.796	25.1	0.997	0.17	4.59	0.528	1.61	0.95163	0.431	0.829
random	random	rs780325634	0.53	0.047	1.238	0.842	1.63	5.99	0.145	0.69	1	0.037	0.083
random	random	rs764462950	0	0.051	22.7	0.986	0.92	5.55	0.214	0.345	0.99999	0.084	0.484
random	random	rs756846184	0.05	0.751	10.93	0.69	NA	5.63	NA	2.34	NA	NA	0.652
random	random	rs781638087	0	0.997	24	0.944	NA	2.48	0.836	4.23	0.9086	0.609	0.045
random	random	rs150833554	0.55	0.001	0.008	0.531	2.64	2.77	NA	0.425	1	0.025	0.007
random	random	rs746563887	0	0.99	29.6	0.984	3.75	4.5	0.692	1.845	1	0.274	0.996
random	random	rs772223765	0.09	0	1.764	0.414	0.45	3.24	0.267	NA	1	0.022	0
random	random	rs782665967	0.16	0.3	1.129	0.768	-2.81	5.67	0.519	1.15	0.99999	0.195	0.954
random	random	rs752074068	0.14	0.192	19.68	0.99	-2.02	5.9	0.411	0.505	0.99988	0.262	0.656
random	random	rs757834511	0	0.971	23.5	0.993	2.47	4.8	0.241	0.345	0.78284	0.109	1
random	random	rs747732209	0.25	0.395	16.73	0.996	2.57	5.91	0.195	NA	1	0.117	1
random	random	rs779827162	0	0.935	33	0.936	-1.23	5.47	0.241	2.565	0.99912	0.435	0.968
random	random	rs775251005	0	0.922	33	0.998	-0.4	5.42	0.463	1.965	1	0.487	0.99
random	random	rs758693856	0.07	0.987	27.3	0.938	0.91	5.48	0.45	2.38	1	0.194	0.697
random	random	rs775987283	0	0.999	29.3	0.999	NA	4.74	NA	NA	1	NA	0.988
random	random	rs148585456	0	0.975	23.5	0.996	2.51	5.65	NA	1.895	0.99991	0.226	0.002
random	random	rs142506334	0.07	0.977	15.98	0.98	1.29	5.17	NA	2.915	0.99614	0.253	0.995
random	random	rs772489556	0.01	0.097	26.9	0.982	-2.61	5.44	0.362	0.55	0.99076	0.477	1
random	random	rs750823338	0.15	0.033	18.05	0.974	-1.78	5.68	NA	2.605	1	0.49	1
random	random	rs766776589	0.52	0.041	0.329	0.728	2.61	5.77	0.621	1.125	1	0.024	0.008
random	random	rs573212606	0.17	0.437	22.3	0.987	NA	5.47	0.389	0.96	1	0.033	0.996
random	random	rs749213562	0.06	0.213	22.7	0.353	-0.93	4.97	0.641	0.755	0.99999	0.343	0.024
random	random	rs754414547	0	0.997	26.9	0.999	-1.03	5.22	0.492	1.7	0.8355	0.49	0.995
random	random	rs751643331	0	0.67	34	0.999	-1.02	5.31	0.473	2.285	0.99808	0.584	0.998
random	random	rs182188165	0	1	29.5	0.999	-4.49	5.88	NA	4.72	0.99999	0.921	0.999
random	random	rs751359197	0	0.804	23.8	0.997	2.59	4.56	0.755	2.31	0.98472	0.208	0.389
random	random	rs140375890	0.06	0.72	15.64	0.981	-0.52	3.03	NA	0.97	1	0.216	0.039
random	random	rs1800572	0	0.996	31	0.998	-1.14	6.08	0.604	3.795	1	0.729	1
random	random	rs772044771	0.52	0	12.02	0.975	1.54	5.54	0.121	0.695	0.8167	0.092	0.999
random	random	rs760095114	0.12	0.859	27.8	0.999	-0.67	5.92	NA	2.7	1	0.7	1
random	random	rs560854168	0	0.447	23.4	0.923	1.81	4.44	0.294	0.695	0.87332	0.058	0.995
random	random	rs149789565	0.01	0.951	26	0.999	2.08	5.28	NA	3.18	1	0.236	0.938
random	random	rs200305103	0	0.862	25.3	0.998	-1.76	4.86	NA	2.095	1	0.219	0.001
random	random	rs563059756	0.18	0.232	20.9	0.995	1.35	5.63	0.374	1.62	0.99998	0.1	0.998
random	random	rs74970544	0.05	0.015	8.493	0.909	3.4	4.68	NA	2.015	0.8147	0.075	0.99
random	random	rs779209620	0	0.943	25.9	0.998	0.13	5.13	0.581	2.975	0.93303	0.365	0.019
random	random	rs142513839	1	0.009	0.002	0.676	2.31	6.17	NA	-0.805	1	0.063	0.001
random	random	rs775004786	0	0.999	32	0.998	-0.41	3.66	0.524	3.52	1	0.723	0.987
random	random	rs765888935	0.33	0.074	15.69	0.991	1.68	4.13	0.255	NA	1	0.013	0.271
random	random	rs747281688	0.19	0.98	24.5	0.994	0.9	5.11	0.152	1.98	1	0.168	1
random	random	rs752537189	0	0.87	24.1	0.964	-0.64	3.55	0.494	3.4	0.99998	0.547	0.029
random	random	rs766862811	0.27	0.02	23.3	0.998	2.21	4.99	NA	1.87	0.99396	0.025	0.895
[truncated: 718 more rows]
