# Supplementary material for: Efficacy of computational predictions of the functional effect of idiosyncratic pharmacogenetic variants
Source: PeerJ. 2021 Jul 15;9:e11774. doi: 10.7717/peerj.11774 (PMC8286708; doi:10.7717/peerj.11774)
Supplement: Supplemental Information 3 — Functional inference prediction scores from 11 algorithms for all 561 PharmGKB missense mutations and 2155 randomly selected common dbSNP variants. [file peerj-09-11774-s003.csv]

Variantgroup	PharmGKB evidence level	rs_ID	SIFT Score	PolyPhen Score	CADD Phred Score	DANN Sacore	FATHMM Score	GERP++ NR	MutPred Score	MutationAssessor Score	MutationTaster Score	REVEL Score	PhastCons 20way mammalian
pgkb	3	rs1021737	0	0.206	14.37	0.879	-0.65	4.79	NA	0.695	1	0.12	0.011
pgkb	3	rs1024323	0.07	0.602	17.96	0.978	4.46	4.65	0.571	1.245	1	0.073	0.229
pgkb	2B	rs1042522	0.57	0.045	0.355	0.57	-5.23	1.87	NA	1.355	1	0.368	0.001
pgkb	2A	rs1042713	0.17	0.031	8.198	0.978	-0.17	4.67	NA	0.895	1	0.079	0.729
pgkb	3	rs1042714	0.47	0.009	1.122	0.771	1.19	4.94	NA	1.04	1	0.023	0.928
pgkb	3	rs1042718	0.01	0.955	28.4	0.998	-0.71	5.65	0.746	2.68	0.62139	0.553	0.997
pgkb	3	rs1043620	0	0.975	23.6	0.993	5.17	4.12	0.805	NA	0.99991	0.263	0.999
pgkb	3	rs1044396	0.58	0.209	0.002	0.847	-2.02	4.72	0.429	1.175	1	0.289	0
pgkb	3	rs1047840	0.68	0	0.727	0.411	1.24	5.2	NA	-0.6	1	0.011	0
pgkb	1B	rs1050828	0.01	0.202	27.2	0.999	-6.26	5.25	NA	3.365	2.74E-07	0.826	0.937
pgkb	3	rs1071816	0.13	0	8.641	0.54	NA	3.2	NA	0.205	1	0.134	0
pgkb	3	rs11125	0.01	0.926	23.4	0.995	3.39	6.02	NA	2.48	0.99948	0.13	0.78
pgkb	1A	rs111888148	0	0.998	33	0.998	-3.94	4.01	NA	2.785	0.99499	0.93	1
pgkb	3	rs11209026	0.02	0.995	32	0.999	0.71	5.19	NA	2.535	0.5587	0.177	0.935
pgkb	3	rs1126442	NA	0	NA	NA	NA	NA	NA	NA	NA	NA	NA
pgkb	2B	rs1127354	0.06	0.015	25.1	0.989	NA	5.64	NA	1.39	1.36E-06	0.312	1
pgkb	3	rs1129844	0.07	0.112	3.782	0.81	4.15	4.48	NA	NA	1	0.061	0.019
pgkb	3	rs1131882	0.01	0.007	10.31	0.873	1.11	5.16	NA	NA	0.00077	NA	0.271
pgkb	3	rs1136201	0.75	0.108	13.7	0.942	-1.01	4.97	NA	1.15	0.03033	0.209	0.823
pgkb	3	rs1137101	0.28	0.294	13.22	0.992	0.56	5.96	NA	1.935	0.62243	0.034	0.966
pgkb	3	rs11479	0.14	0.155	24.1	0.985	-1.57	2.19	NA	1.725	2.13E-11	0.322	0.047
pgkb	3	rs11545078	0.06	0.224	23	0.997	0.92	5.93	NA	1.635	1.73E-06	0.191	0.098
pgkb	1A	rs116855232	0.11	0.043	22.2	0.936	2.46	5.39	NA	2.02	0.00463	0.17	0.508
pgkb	3	rs11692021	0.28	0	0.001	0.515	3.39	4.16	NA	0.375	1	0.102	0.002
pgkb	3	rs1176744	1	0	0.604	0.262	-1.05	5.61	NA	-3.235	0.9993	0.247	0.723
pgkb	1A	rs118192124	0	0.996	32	0.996	-5.09	3.99	0.828	2.635	0.96594	0.828	0.996
pgkb	1A	rs118192168	0.08	0.987	25.8	0.977	-4.94	4.57	0.83	0.835	0.99999	0.817	0.997
pgkb	1A	rs118192170	0	0.99	24	0.954	-2.97	5.08	0.906	3.415	1	0.953	0.997
pgkb	1A	rs118192172	0	0.994	35	0.999	-3.86	3.76	NA	2.83	1	0.927	0.979
pgkb	1A	rs118192175	0	0.997	34	0.999	-3.82	4.63	0.964	2.81	1	0.956	0.996
pgkb	1A	rs118192178	0	0.992	23.9	0.994	-2.9	4.17	0.915	2.65	0.99314	0.844	0.995
pgkb	1B	rs121434568	0	0.999	33	0.996	-2.82	5.71	0.888	3.355	1	0.965	1
pgkb	1A	rs121918595	0	0.996	25.9	0.972	-5.07	4.57	0.893	2.99	1	0.977	0.999
pgkb	4	rs12720441	0	0.995	34	0.999	-3.13	4.84	NA	3.79	0.99747	0.944	0.997
pgkb	3	rs12960	0.1	0.179	23.5	0.999	-1.69	5.21	NA	0.695	1.36E-07	0.386	0.348
pgkb	3	rs130072	0.03	0.998	24.7	0.999	3.26	5.07	NA	2.16	0.65852	0.083	0.781
pgkb	3	rs13181	0.45	0	10.56	0.632	-1.42	4.29	NA	-0.165	1	0.205	0.068
pgkb	3	rs1367117	0.01	0.01	23	0.998	1	4.86	NA	1.63	0.81437	0.093	0.997
pgkb	3	rs1650697	1	0	0.001	0.494	-2.04	3.71	NA	-1.1	0.99991	0.242	0
pgkb	3	rs16947	0.35	0.007	NA	NA	NA	4.45	NA	NA	NA	NA	0.48
pgkb	3	rs17602729	0.13	0	20.6	0.956	1.02	4.91	NA	NA	1	0.027	1
pgkb	3	rs17655	0	0.709	24.4	0.988	3.27	4.96	NA	1.975	0.00374	0.172	0.001
pgkb	3	rs17885382	0.15	0.025	18.35	0.994	NA	3.52	NA	1.9	0.99976	0.132	0.006
pgkb	3	rs1799782	0.02	0.999	32	0.999	3.83	4.73	NA	2.39	3.03E-05	0.198	0.997
pgkb	3	rs1799793	0	0.428	33	0.995	-0.17	5.15	0.5	2.8	1	0.576	0.88
pgkb	2B	rs1799971	0.05	0.138	24.1	0.998	2.16	5.75	NA	0.695	0.00305	0.104	0.998
pgkb	3	rs1799972	0.2	0.217	15.5	0.926	2.28	5.61	NA	NA	1	0.092	0.007
pgkb	2B	rs1800497	1	0	0.812	0.174	-0.17	4.42	NA	0.93	1	0.059	0.097
pgkb	2A	rs1800566	0	0.24	32	0.997	3.11	5.41	NA	1.66	1.62E-09	0.366	1
pgkb	4	rs1800888	1	0.012	10.93	0.926	-0.38	5.65	NA	-1.1	0.99893	0.171	0.996
pgkb	3	rs1801058	0.13	0	0.016	0.396	1.86	4.73	NA	NA	1	0.078	0.006
pgkb	3	rs1801131	0.15	0.065	19.89	0.986	-0.78	4.74	NA	1.45	1.65E-06	0.197	0.914
pgkb	2A	rs1801133	0	0.941	25	0.999	-4.03	5.08	NA	2.965	8.64E-08	0.842	0.53
pgkb	3	rs1801252	0.79	0	0.001	0.116	-0.27	4.41	NA	-0.345	1	0.04	0.063
pgkb	3	rs1801253	1	0	0.144	0.662	1.43	3.81	NA	NA	0.9995	0.07	0.989
pgkb	2B	rs1801394	0	0.99	23.3	0.993	-1.04	5.69	NA	2.29	0.99733	0.389	0.996
pgkb	3	rs1801516	0.08	0.335	23.2	0.998	-0.72	5.52	NA	1.82	5.09E-05	0.118	1
pgkb	3	rs1805034	0.88	0.006	13.51	0.195	-0.37	4.99	NA	-0.815	0.99989	0.047	0.924
pgkb	3	rs1805087	0.2	0.21	23.5	0.985	-0.62	5.99	NA	1.495	0.00013	0.34	1
pgkb	3	rs1805128	0.03	0.22	21.8	0.994	-3.13	5.16	NA	2.045	0.99945	0.33	0.004
pgkb	3	rs1870377	0.16	0.011	0.421	0.734	-1.02	5.67	NA	1.625	1	0.17	0.01
pgkb	2B	rs1933437	0.01	0.69	23.8	0.995	-1.23	5.63	NA	0.895	0.50887	0.264	0.613
pgkb	1A	rs193922747	0	0.999	26.9	0.99	-4.95	4.87	0.953	2.93	1	0.947	0.994
pgkb	1A	rs193922753	0	0.996	30	0.985	-4.94	4.26	0.716	2.98	0.99864	0.864	0.915
pgkb	1A	rs193922764	0.04	0.976	27.7	0.977	-4.28	4.18	0.889	2.93	0.97896	0.865	0.937
pgkb	1A	rs193922770	0.05	0.999	27.9	0.997	-3.77	4.01	0.865	2.095	0.99785	0.831	0.991
pgkb	1A	rs193922772	0.01	0.994	34	0.999	-3.84	3.76	NA	2.83	0.99997	0.946	0.991
pgkb	1A	rs193922803	0.01	0.958	34	0.999	-3.88	3.99	0.951	2.645	0.977	0.861	1
pgkb	1A	rs193922809	0.27	0.994	21.2	0.992	-4.76	3.99	NA	0.91	0.99996	0.85	0.989
pgkb	1A	rs193922816	0	0.996	26.7	0.999	-4.65	3.99	0.952	2.635	0.99997	0.913	0.996
pgkb	1A	rs193922818	0	0.994	25.1	0.998	-2.91	4.17	0.946	2.65	0.99958	0.898	0.993
pgkb	1A	rs193922876	0	0.986	25.6	0.966	-4.89	4.57	0.858	3.06	1	0.975	0.99
pgkb	1A	rs193922878	0.01	0.99	26.6	0.968	-5.44	4.57	0.88	2.15	1	0.882	0.996
pgkb	3	rs1979277	0.04	0	12.99	0.979	NA	5.37	NA	1.995	1	0.051	0.036
pgkb	3	rs201929247	0	0.062	8.739	0.982	NA	3.87	NA	2.045	1	0.035	0.015
pgkb	3	rs2071888	0.45	0	2.407	0.176	1.62	4.69	NA	NA	1	0.064	0.194
pgkb	3	rs2073618	1	0	15.99	0.91	-0.58	5.26	NA	-1.87	1	0.155	0.11
pgkb	3	rs2073724	0.1	0.521	13.34	0.986	1.96	5.49	NA	2.14	1	0.043	0.002
pgkb	3	rs2075252	1	0	16.49	0.335	-2.83	5.55	NA	-2.34	0.98295	0.354	0.219
pgkb	3	rs2227956	0.1	0.052	10.97	0.925	5.45	5.55	NA	0.93	1	0.078	0.979
pgkb	3	rs2227983	0.44	0	0.047	0.59	1.63	6.07	NA	0.23	1	0.005	0.247
pgkb	3	rs2228000	0.16	0.003	3.201	0.862	1.24	5.34	NA	1.14	1	0.012	0
pgkb	1B	rs2228001	1	0	12.01	0.902	1.93	5.39	NA	-2.455	1	0.095	0.998
pgkb	3	rs2228171	0.75	0	0.003	0.549	-3.76	6.17	0.327	-0.455	1	0.229	0
pgkb	3	rs2228246	0.41	0	11.23	0.985	0.97	5.69	NA	0.755	0.24164	0.04	1
pgkb	2A	rs2228570	0	0.928	26.1	0.986	-3.26	5.58	0.977	NA	0.99999	0.697	1
pgkb	3	rs2229774	0.11	0.037	22.3	0.995	NA	4.53	NA	1.39	0.09509	0.276	0.982
pgkb	3	rs2236225	0.08	0.026	23.1	0.997	1.98	5.87	NA	0.725	0.02939	0.118	0.995
pgkb	3	rs2241883	0.34	0.001	6.888	0.864	2.61	5.5	NA	2.13	1	0.066	1
pgkb	3	rs2292954	0.15	0.009	14.07	0.978	-3.48	5.42	NA	-0.36	0.99584	0.286	0.982
pgkb	3	rs231775	0.2	0.009	0.003	0.458	1.73	3.94	NA	1.1	1	0.007	0.06
pgkb	3	rs237025	1	0	0.001	0.312	1.53	0.235	NA	NA	2.04E-07	0.079	0.005
pgkb	3	rs2372536	0.11	0.006	21.7	0.986	-1.45	5.87	NA	1.055	1.60E-09	0.321	0.996
pgkb	2B	rs25487	0.6	0	9.117	0.127	2.81	5.16	NA	NA	0.99911	0.072	0.976
pgkb	3	rs2853826	1	0	NA	NA	NA	5.13	NA	NA	NA	NA	0
pgkb	4	rs28933389	0	0.658	25	0.998	-3.7	5.62	NA	2.155	0.99993	0.741	0.762
pgkb	4	rs28933390	0.01	0.056	17.79	0.93	-0.14	5.46	NA	0.235	0.99843	0.077	0.868
pgkb	1A	rs28933397	0	0.996	27.8	0.999	-4.64	3.99	0.9	2.585	1	0.922	0.993
pgkb	3	rs3087374	0.06	0.365	21.1	0.987	-4	5.95	NA	1.1	2.52E-15	0.358	0.998
pgkb	2B	rs3212986	1	0	0.008	0.528	3.03	4.82	NA	-1.59	1	0.028	0.002
pgkb	3	rs3219484	0.1	0.01	17.52	0.972	1.96	4.52	NA	1.35	0.94591	0.073	0.394
pgkb	3	rs324420	0.18	0.027	21.5	0.59	0.61	5.17	NA	1.295	1	0.061	0.965
pgkb	3	rs3775291	0	0.998	23.5	0.997	-1.23	5.78	0.51	3.445	1	0.654	0.336
pgkb	2B	rs396991	0.08	0	0.002	0.38	2.76	5.03	NA	0.16	1	0.064	0
pgkb	3	rs429358	1	0.001	0.007	0.217	-0.24	5.25	NA	-1.465	1	0.229	0.182
pgkb	3	rs4523	NA	0	0.282	0.797	1.07	5.27	NA	NA	0.96251	NA	0.994
pgkb	3	rs462779	0.88	0	6.577	0.102	5.02	5.32	NA	-1.355	1	0.05	0.417
pgkb	3	rs4673	0.28	0.999	11.69	0.994	NA	4.55	NA	NA	0.04624	NA	0.892
pgkb	2A	rs4680	0.07	0.11	11.38	0.978	-0.71	5.33	NA	2.02	0.99993	0.249	0.92
pgkb	3	rs4986790	0.15	0.033	6.513	0.944	2.03	5.78	NA	2.415	7.58E-10	0.079	0.002
pgkb	3	rs4994	1	0	1.055	0.445	1.48	4.42	NA	-2.945	1	0.116	0.956
pgkb	4	rs5030868	0.01	0.029	24.2	0.996	-4.87	5.65	NA	3.42	1	0.811	0.941
pgkb	3	rs5370	0.06	0.071	7.712	0.971	-1.87	5.93	NA	1.32	0.99843	0.164	0.026
pgkb	3	rs540825	0.55	0	2.909	0.09	-0.55	5.4	NA	NA	1	0.113	0.009
pgkb	3	rs557881	0.52	0	0.026	0.508	-0.62	5.63	NA	NA	1	0.057	0
pgkb	3	rs56022120	0.06	0.505	15.26	0.997	1.49	4.59	NA	1.845	1	0.068	0.003
pgkb	3	rs5918	0.28	0.003	0.002	0.425	-3.04	5.88	NA	0.205	1	0.217	0.21
pgkb	2A	rs6025	0	0.897	NA	NA	NA	5.71	NA	NA	NA	NA	0.984
pgkb	2B	rs6065	0.16	0.022	2.224	0.857	0.37	4.81	NA	1.29	1	0.041	0.004
pgkb	3	rs6092	0.32	0.06	13.61	0.983	-1.83	4.84	NA	1.445	0.99922	0.362	0.446
pgkb	3	rs61886492	1	0	8.609	0.306	1.18	3.55	NA	-2.335	0.99996	0.099	0.993
pgkb	3	rs62638690	0.03	0.384	25.1	0.982	1.31	5.8	NA	1.15	1	0.329	1
pgkb	3	rs6265	0.2	0.991	24.1	0.994	0.53	6.16	NA	2.35	9.80E-07	0.134	0.982
pgkb	3	rs6280	1	0	3.761	0.822	-0.56	5	NA	NA	1	0.033	0.392
pgkb	3	rs6314	0.23	0.034	0.047	0.885	0.48	5.73	NA	0.55	1	0.074	0.075
pgkb	3	rs6318	0.28	0	NA	NA	NA	4.57	NA	NA	NA	NA	0.635
pgkb	3	rs6350	0.05	0.796	22.4	0.986	-0.77	4.76	0.395	2.215	0.99981	0.339	0.962
pgkb	3	rs669	0.34	0.02	0.343	0.739	1.21	5.08	NA	1.15	1	0.038	0.685
pgkb	3	rs6785930	0	0.191	21.1	0.997	-0.08	5.02	0.427	1.87	1.39E-13	0.097	0.878
pgkb	3	rs6912029	0	0.398	5.374	0.639	NA	5.69	NA	NA	0.99854	NA	0.002
pgkb	3	rs699	1	0	0.001	0.472	-2.16	5.1	NA	-1.735	1	0.157	0
pgkb	3	rs699664	0.61	0.001	0.94	0.602	-3	5.64	NA	-0.145	1	0.183	0.01
pgkb	3	rs701829	1	0	0.001	0.332	NA	3.87	NA	NA	1	0.117	0.212
pgkb	3	rs710446	1	0	2.234	0.54	2.75	5.61	NA	-2.24	0.99993	0.093	0.002
pgkb	2B	rs738409	0	0.944	22.6	0.993	-1.41	5.7	NA	3.045	0.00029	0.339	0.445
pgkb	2A	rs7412	0	1	30	0.999	-0.89	5.09	NA	2.28	0.93036	0.588	0.965
pgkb	3	rs7572857	0.52	0.003	0.004	0.681	2.17	3.83	NA	-0.255	1	0.008	0.009
pgkb	1A	rs772226819	0	0.996	34	0.999	-4.99	4.48	NA	5.21	0.99992	0.91	0.998
pgkb	3	rs780668	0	0.358	29.1	0.998	0.33	5.53	NA	3.085	6.06E-10	0.286	0.992
pgkb	3	rs79206939	0.52	0.02	14.9	0.855	-1.11	5.46	NA	1.155	0.99974	0.145	0.975
pgkb	3	rs9263726	0.2	0	0.096	0.919	2.77	2.44	NA	NA	1	0.05	0
pgkb	3	rs9274407	0.07	0.372	0.037	0.848	3.44	4.13	0.256	2.725	1	0.116	0.008
Average values			0.2695	0.340640845	15.54333577	0.819693431	-0.538671875	4.902021277	0.75275	1.313813559	0.780635749	0.317368421	0.579971631
Supplemental Table 3 – Candidate Type B PharmGKB variants.
